# Supplementary material for: mibPOPdb: An online database for microbial biodegradation of persistent organic pollutants
Source: Imeta. 2022 Aug 17;1(4):e45. doi: 10.1002/imt2.45 (PMC10989864; doi:10.1002/imt2.45)
Supplement: Supplementary file 1 — Supporting information. [file IMT2-1-e45-s002.xlsx]

## Sheet: POP and Intermediates
Specifics of degradation	POP degraded	Intermediate Name	CAS number	Molecular formula	Molecular weight g/mol	SMILES	PubChem CID	PubChem CID_Link	KEGG ID	KEGG ID_Link	ChemSpider ID	ChemSpider ID_Link
Aldrin pathway	Aldrin	9-Hydroxyaldrin	n/a	C12H8Cl6O	380.9	C1=C[C@H]2[C@H]3[C@@H]([C@@H]1C2O)[C@]4(C(=C([C@@]3(C4(Cl)Cl)Cl)Cl)Cl)Cl	101542330	https://pubchem.ncbi.nlm.nih.gov/compound/101542330	n/a	n/a	n/a	n/a
Aldrin pathway	Aldrin	Monodechlorodieldrin*	n/a	n/a	n/a	ClC1=C(Cl)[C@@]2(Cl)C3C4CCC(C4)C3C1(Cl)[C@@H]2Cl	n/a	n/a	n/a	n/a	n/a	n/a
Aldrin pathway	Aldrin	Dihydrochlordenedicarboxylic acid	n/a	C12H8Cl6O4	428.9	C1C([C@H]2[C@@H](C1C(=O)O)[C@]3(C(=C([C@@]2(C3(Cl)Cl)Cl)Cl)Cl)Cl)C(=O)O	101542332	https://pubchem.ncbi.nlm.nih.gov/compound/101542332	n/a	n/a	n/a	n/a
Aldrin pathway	Aldrin	9-Hydroxydieldrin	38149-13-2	C12H8Cl6O2	396.9	[C@@H]12C([C@@H](C3C1[C@@]4(C(=C([C@]3(C4(Cl)Cl)Cl)Cl)Cl)Cl)C5C2O5)O	101522176	https://pubchem.ncbi.nlm.nih.gov/compound/101522176	n/a	n/a	n/a	n/a
Aldrin pathway	Aldrin	Dieldrin	60-57-1	C12H8Cl6O	380.9	C1C2C3C(C1C4C2O4)C5(C(=C(C3(C5(Cl)Cl)Cl)Cl)Cl)Cl	969491	https://pubchem.ncbi.nlm.nih.gov/compound/969491	C13718	https://www.genome.jp/entry/C13718	10292746	https://www.chemspider.com/Chemical-Structure.10292746.html
Aldrin pathway	Aldrin	Aldrin-transdiol	3106-29-4	C12H10Cl6O2	398.9	C1C2C3C(C1C(C2O)O)C4(C(=C(C3(C4(Cl)Cl)Cl)Cl)Cl)Cl	121492700	https://pubchem.ncbi.nlm.nih.gov/compound/121492700	n/a	n/a	17342	https://www.chemspider.com/Chemical-Structure.17342.html
Aldrin pathway	Aldrin	Dihydroxydieldrin	n/a	C12H8Cl6O3	412.9	C12C3C(C(C1O)(C4C2O4)O)C5(C(=C(C3(C5(Cl)Cl)Cl)Cl)Cl)Cl	101542334	https://pubchem.ncbi.nlm.nih.gov/compound/101542334	n/a	n/a	n/a	n/a
Dieldrin pathway	Dieldrin	9-Hydroxydieldrin	26946-01-0	C12H8Cl6O2	396.9	C12C3C(C(C1O)C4C2O4)C5(C(=C(C3(C5(Cl)Cl)Cl)Cl)Cl)Cl	34276	https://pubchem.ncbi.nlm.nih.gov/compound/34276	n/a	n/a	29788103	https://www.chemspider.com/Chemical-Structure.29788103.html
Dieldrin pathway	Dieldrin	Monodechlorodieldrin*	n/a	n/a	n/a	ClC1=C(Cl)[C@@]2(Cl)C3C4CCC(C4)C3C1(Cl)[C@@H]2Cl	n/a	n/a	n/a	n/a	n/a	n/a
Dieldrin pathway	Dieldrin	Photodieldrin	13366-73-9	C12H8Cl6O	380.9	C12C3C(C4C1C5(C(C3(C4(C5(Cl)Cl)Cl)Cl)Cl)Cl)C6C2O6	557083	https://pubchem.ncbi.nlm.nih.gov/compound/557083	n/a	n/a	484275	https://www.chemspider.com/Chemical-Structure.484275.html
Dieldrin pathway	Dieldrin	Dihydroxydieldrin	n/a	C12H8Cl6O3	412.9	C12C3C(C(C1O)(C4C2O4)O)C5(C(=C(C3(C5(Cl)Cl)Cl)Cl)Cl)Cl	101542334	https://pubchem.ncbi.nlm.nih.gov/compound/101542334	n/a	n/a	n/a	n/a
Dieldrin pathway	Dieldrin	Aldrin-transdiol	3106-29-4	C12H10Cl6O2	398.9	C1C2C3C(C1C(C2O)O)C4(C(=C(C3(C4(Cl)Cl)Cl)Cl)Cl)Cl	121492700	https://pubchem.ncbi.nlm.nih.gov/compound/121492700	n/a	n/a	17342	https://www.chemspider.com/Chemical-Structure.17342.html
Dieldrin pathway	Dieldrin	Aldrin dicarboxylic acid	n/a	C12H8Cl6O4	428.9	C1C([C@H]2[C@@H](C1C(=O)O)[C@]3(C(=C([C@@]2(C3(Cl)Cl)Cl)Cl)Cl)Cl)C(=O)O	101542332	https://pubchem.ncbi.nlm.nih.gov/compound/101542332	n/a	n/a	n/a	n/a
Dieldrin pathway	Dieldrin	Aldrin-trans-diol 7-endo-phosphate	n/a	n/a	n/a	O=P(O)(OO)O[C@@H]1C2CC(C3C2C2(Cl)C(Cl)C(Cl)C3(Cl)C2(Cl)Cl)[C@H]1O	n/a	n/a	n/a	n/a	n/a	n/a
Dieldrin pathway	Dieldrin	Aldrin-trans-diol 6-exo-phosphate	n/a	n/a	n/a	[H][C@@]12C(C3CC1[C@@]([H])(OP(=O)(O)O)[C@@H]3O)C1(Cl)C(Cl)C(Cl)C2(Cl)C1(Cl)Cl	n/a	n/a	n/a	n/a	n/a	n/a
Endosulfan	Endosulfan	Endosulfan monoalcohol	2157-19-9	C9H8Cl6O2	360.9	C(C1C(C2(C(=C(C1(C2(Cl)Cl)Cl)Cl)Cl)Cl)CO)O	11302883	https://pubchem.ncbi.nlm.nih.gov/compound/11302883	n/a	n/a	9477859	https://www.chemspider.com/Chemical-Structure.9477859.html
Endosulfan	Endosulfan	Endosulfan sulfate	1031-07-8	C9H6Cl6O4S	422.9	C1C2C(COS(=O)(=O)O1)C3(C(=C(C2(C3(Cl)Cl)Cl)Cl)Cl)Cl	13940	https://pubchem.ncbi.nlm.nih.gov/compound/13940	n/a	n/a	24773402	https://www.chemspider.com/Chemical-Structure.24773402.html
Endosulfan	Endosulfan	Endosulfan diol	2157-19-9	C9H8Cl6O2	360.9	C(C1C(C2(C(=C(C1(C2(Cl)Cl)Cl)Cl)Cl)Cl)CO)O	92170	https://pubchem.ncbi.nlm.nih.gov/compound/92170	n/a	n/a	83214	https://www.chemspider.com/Chemical-Structure.83214.html
Endosulfan	Endosulfan	Endosulfan monoaldehyde	n/a	C9H6Cl6O	342.9	CC1C(C2(C(=C(C1(C2(Cl)Cl)Cl)Cl)Cl)Cl)C=O	23725107	https://pubchem.ncbi.nlm.nih.gov/compound/23725107	n/a	n/a	71048381	https://www.chemspider.com/Chemical-Structure.71048381.html
Endosulfan	Endosulfan	Endosulfan hemisulfate	n/a	C9H6Cl6O4S	422.9	C=C1C(C2(C(=C(C1(C2(Cl)Cl)Cl)Cl)Cl)Cl)COS(=O)(=O)O	23725101	https://pubchem.ncbi.nlm.nih.gov/compound/23725101	n/a	n/a	71048377	https://www.chemspider.com/Chemical-Structure.71048377.html
Endosulfan	Endosulfan	Endosulfan ether	3369-52-6	C9H6Cl6O	342.9	C1C2C(CO1)C3(C(=C(C2(C3(Cl)Cl)Cl)Cl)Cl)Cl	97768	https://pubchem.ncbi.nlm.nih.gov/compound/97768	n/a	n/a	28296360	https://www.chemspider.com/Chemical-Structure.28296360.html
Endosulfan	Endosulfan	Endosulfan hydroxyether	1021-19-8	C9H6Cl6O2	358.9	C1C2C(C(O1)O)C3(C(=C(C2(C3(Cl)Cl)Cl)Cl)Cl)Cl	120890	https://pubchem.ncbi.nlm.nih.gov/compound/120890	n/a	n/a	71048378	https://www.chemspider.com/Chemical-Structure.71048378.html
Endosulfan	Endosulfan	Endosulfan dimethylene	n/a	C9H4Cl6	324.8	C=C1C(=C)C2(C(=C(C1(C2(Cl)Cl)Cl)Cl)Cl)Cl	21674310	https://pubchem.ncbi.nlm.nih.gov/compound/21674310	n/a	n/a	10286837	https://www.chemspider.com/Chemical-Structure.10286837.html
Endosulfan	Endosulfan	Endosulfan lactone	3868-61-9	C9H4Cl6O2	356.8	C1C2C(C(=O)O1)C3(C(=C(C2(C3(Cl)Cl)Cl)Cl)Cl)Cl	145710	https://pubchem.ncbi.nlm.nih.gov/compound/145710	n/a	n/a	128537	https://www.chemspider.com/Chemical-Structure.128537.html
Endosulfan	Endosulfan	Endosulfan hydroxycarboxylate	n/a	C9H5Cl6O3-	373.8	C(C1C(C2(C(=C(C1(C2(Cl)Cl)Cl)Cl)Cl)Cl)C(=O)[O-])O	23725102	https://pubchem.ncbi.nlm.nih.gov/compound/23725102	n/a	n/a	n/a	n/a
Heptachlor pathway	Heptachlor	Heptachlor epoxide	1024-57-3	C10H5Cl7O	389.3	C12C(C(C3C1O3)Cl)C4(C(=C(C2(C4(Cl)Cl)Cl)Cl)Cl)Cl	13930	https://pubchem.ncbi.nlm.nih.gov/compound/13930	C14327	https://www.genome.jp/entry/C14327	13328	https://www.chemspider.com/Chemical-Structure.13328.html
Heptachlor pathway	Heptachlor	Heptachlor diol	n/a	n/a	n/a	OC1C(O)C23C(C(Cl)C(Cl)=C(Cl)C2(Cl)C3(Cl)Cl)[C@H]1Cl	n/a	n/a	n/a	n/a	n/a	n/a
Heptachlor pathway	Heptachlor	Chlordene	3734-48-3	C10H6Cl6	338.9	C1C=CC2C1C3(C(=C(C2(C3(Cl)Cl)Cl)Cl)Cl)Cl	19519	https://pubchem.ncbi.nlm.nih.gov/compound/19519	C14699	https://www.genome.jp/entry/C14699	32820688	https://www.chemspider.com/Chemical-Structure.32820688.html
Heptachlor pathway	Heptachlor	Chlordene epoxide	6058-23-7	C10H6Cl6O	354.9	C1C2C(C3C1O3)C4(C(=C(C2(C4(Cl)Cl)Cl)Cl)Cl)Cl	98121	https://pubchem.ncbi.nlm.nih.gov/compound/98121	n/a	n/a	88593	https://www.chemspider.com/Chemical-Structure.88593.html
Heptachlor pathway	Heptachlor	1,2-dihydroxy-dihydrochlordene	n/a	C10H8Cl6O2	372.9	OC1CC2C(C1O)C1(Cl)C(Cl)=C(Cl)C2(Cl)C1(Cl)Cl	73718583	https://pubchem.ncbi.nlm.nih.gov/compound/73718583	n/a	n/a	95640058	https://www.chemspider.com/Chemical-Structure.95640058.html
Heptachlor pathway	Heptachlor	1-Hydroxychlordene	2597-11_7	C10H6Cl6O	354.9	C1=CC(C2C1C3(C(=C(C2(C3(Cl)Cl)Cl)Cl)Cl)Cl)O	25552	https://pubchem.ncbi.nlm.nih.gov/compound/25552	C14699	https://www.genome.jp/entry/C14699	23829	https://www.chemspider.com/Chemical-Structure.23829.html
Heptachlor pathway	Heptachlor	1-hydroxy-2,3-epoxychlordene	n/a	C10H6Cl6O2	370.9	C12C(C3C(C1O)O3)C4(C(=C(C2(C4(Cl)Cl)Cl)Cl)Cl)Cl	102268680	https://pubchem.ncbi.nlm.nih.gov/compound/102268680	n/a	n/a	171388	https://www.chemspider.com/Chemical-Structure.171388.html
DDT (anaerobic) degradation	Dichlorodiphenyltrichloroethane (DDT)	1,1-dichloro-2,2-bis(4-chlorophenyl) ethane (DDD)	72-54-8	C14H10Cl4	320	C1=CC(=CC=C1C(C2=CC=C(C=C2)Cl)C(Cl)Cl)Cl	6294	https://pubchem.ncbi.nlm.nih.gov/compound/6294	C06636	https://www.genome.jp/entry/C06636	6057	https://www.chemspider.com/Chemical-Structure.6057.html
DDT (anaerobic) degradation	Dichlorodiphenyltrichloroethane (DDT)	1,1-dichloro-2,2-bis(4-chlorophenyl) ethylene (DDE)	72-55-9	C14H8Cl4	318	C1=CC(=CC=C1C(=C(Cl)Cl)C2=CC=C(C=C2)Cl)Cl	3035	https://pubchem.ncbi.nlm.nih.gov/compound/3035	C04596	https://www.genome.jp/entry/C04596	2927	https://www.chemspider.com/Chemical-Structure.2927.html
DDT (anaerobic) degradation	Dichlorodiphenyltrichloroethane (DDT)	1-chloro-2,2-bis(4-chlorophenyl) ethylene (DDMU)	1022-22-6	C14H9Cl3	283.6	C1=CC(=CC=C1C(=CCl)C2=CC=C(C=C2)Cl)Cl	98491	https://pubchem.ncbi.nlm.nih.gov/compound/98491	C06637	https://www.genome.jp/entry/C06637	88946	https://www.chemspider.com/Chemical-Structure.88946.html
DDT (anaerobic) degradation	Dichlorodiphenyltrichloroethane (DDT)	1-chloro-2,2-bis (4-chlorophenyl) ethane (DDMS)	2642-80-0	C14H11Cl3	285.6	C1=CC(=CC=C1C(CCl)C2=CC=C(C=C2)Cl)Cl	17532	https://pubchem.ncbi.nlm.nih.gov/compound/17532	C06638	https://www.genome.jp/entry/C06638	16577	https://www.chemspider.com/Chemical-Structure.16577.html
DDT (anaerobic) degradation	Dichlorodiphenyltrichloroethane (DDT)	1- chloro-2,2-bis (p-chlorophenyl) ethylene (DDNU)	2642-81-1	C14H10Cl2	249.1	C=C(C1=CC=C(C=C1)Cl)C2=CC=C(C=C2)Cl	94775	https://pubchem.ncbi.nlm.nih.gov/compound/94775	C06642	https://www.genome.jp/entry/C06642	85511	https://www.chemspider.com/Chemical-Structure.85511.html
DDT (anaerobic) degradation	Dichlorodiphenyltrichloroethane (DDT)	2,2-bis(4-chlorophenyl)acetic acid (DDA)	83-05-6	C14H10Cl2O2	281.1	C1=CC(=CC=C1C(C2=CC=C(C=C2)Cl)C(=O)O)Cl	6730	https://pubchem.ncbi.nlm.nih.gov/compound/6730	C06640	https://www.genome.jp/entry/C06640	6474	https://www.chemspider.com/Chemical-Structure.6474.html
DDT (anaerobic) degradation	Dichlorodiphenyltrichloroethane (DDT)	4,4-dichlorobenzophenone (DBP)	90-98-2	C13H8Cl2O	251.1	C1=CC(=CC=C1C(=O)C2=CC=C(C=C2)Cl)Cl	7034	https://pubchem.ncbi.nlm.nih.gov/compound/7034	C06643	https://www.genome.jp/entry/C06643	6767	https://www.chemspider.com/Chemical-Structure.6767.html
DDT (anaerobic) degradation	Dichlorodiphenyltrichloroethane (DDT)	4,4-dichlorobenzhydrol (DBH)	90-97-1	C13H10Cl2O	253.12	C1=CC(=CC=C1C(C2=CC=C(C=C2)Cl)O)Cl	7033	https://pubchem.ncbi.nlm.nih.gov/compound/7033	n/a	n/a	6766	https://www.chemspider.com/Chemical-Structure.6766.html
DDT (anaerobic) degradation	Dichlorodiphenyltrichloroethane (DDT)	Bis(4 -chlorophenyl)methane (DDM)	101-76-8	C13H10Cl2	237.12	C1=CC(=CC=C1CC2=CC=C(C=C2)Cl)Cl	7576	https://pubchem.ncbi.nlm.nih.gov/compound/7576	C06641	https://www.genome.jp/entry/C06641	7295	https://www.chemspider.com/Chemical-Structure.7295.html
DDT (anaerobic) degradation	Dichlorodiphenyltrichloroethane (DDT)	2,2-bis(p-chlorophenyl) ethane (DDNS)	4399-08-0	C14H9Br3Cl2	487.8	C1=CC(=CC=C1C(C2=CC=C(C=C2)Cl)C(Br)(Br)Br)Cl	20426	https://pubchem.ncbi.nlm.nih.gov/compound/20426	n/a	n/a	19239	https://www.chemspider.com/Chemical-Structure.19239.html
DDT (anaerobic) degradation	Dichlorodiphenyltrichloroethane (DDT)	2,2-bis(4′-chlorophenyl) ethanol (DDOH)	2642-82-2	C14H12Cl2O	267.1	C1=CC(=CC=C1C(CO)C2=CC=C(C=C2)Cl)Cl	17533	https://pubchem.ncbi.nlm.nih.gov/compound/17533	C06639	https://www.genome.jp/entry/C06639	16578	https://www.chemspider.com/Chemical-Structure.16578.html
DDT (anaerobic) degradation	Dichlorodiphenyltrichloroethane (DDT)	4-chlorophenyl acetate (PCPA)	876-27-7	C8H7ClO2	170.59	CC(=O)OC1=CC=C(C=C1)Cl	13410	https://pubchem.ncbi.nlm.nih.gov/compound/13410	C03077	https://www.genome.jp/entry/C03077	12836	https://www.chemspider.com/Chemical-Structure.12836.html
DDT (anaerobic) degradation	Dichlorodiphenyltrichloroethane (DDT)	4-chlorobenzaldehyde	104-88-1	C7H5ClO	140.56	C1=CC(=CC=C1C=O)Cl	7726	https://pubchem.ncbi.nlm.nih.gov/compound/7726	C06648	https://www.genome.jp/entry/C06648	n/a	n/a
DDT (anaerobic) degradation	Dichlorodiphenyltrichloroethane (DDT)	4-chlorobenzoic acid (PCBA)	74-11-3	C7H5ClO2	156.56	C1=CC(=CC=C1C(=O)O)Cl	6318	https://pubchem.ncbi.nlm.nih.gov/compound/6318	C02370	https://www.genome.jp/entry/C02370	6079	https://www.chemspider.com/Chemical-Structure.6079.html
DDT (anaerobic) degradation	Dichlorodiphenyltrichloroethane (DDT)	4-hydroxybenzoate	456-23-5	C7H5O3-	137.11	C1=CC(=CC=C1C(=O)O)[O-]	54675830	https://pubchem.ncbi.nlm.nih.gov/compound/54675830	C00156	https://www.genome.jp/entry/C00156	94748	https://www.chemspider.com/Chemical-Structure.94748.html
DDT (aerobic) degradation	Dichlorodiphenyltrichloroethane (DDT)	1,1-dichloro-2,2-bis(4-chlorophenyl) ethane (DDD)	72-54-8	C14H10Cl4	320	C1=CC(=CC=C1C(C2=CC=C(C=C2)Cl)C(Cl)Cl)Cl	6294	https://pubchem.ncbi.nlm.nih.gov/compound/6294	C06636	https://www.genome.jp/entry/C06636	6057	https://www.chemspider.com/Chemical-Structure.6057.html
DDT (aerobic) degradation	Dichlorodiphenyltrichloroethane (DDT)	cis-2,3- dihydrodiol DDT	n/a	C14H11Cl5O2	388.5	C1=CC(=CC=C1C(C2=CC=C(C(C2O)O)Cl)C(Cl)(Cl)Cl)Cl	441117	https://pubchem.ncbi.nlm.nih.gov/compound/441117	C06649	https://www.genome.jp/entry/C06649	4295417	https://www.chemspider.com/Chemical-Structure.4295417.html
DDT (aerobic) degradation	Dichlorodiphenyltrichloroethane (DDT)	1,1-Dichloro-2-(dihydroxy-4' chlorophenyl)-2-(4-chlorophenyl) ethylene	n/a	C14H8Cl4O2	350	C1=CC(=CC=C1C(=C(Cl)Cl)C2=C(C(=C(C=C2)Cl)O)O)Cl	441114	https://pubchem.ncbi.nlm.nih.gov/compound/441114	n/a	n/a	389912	https://www.chemspider.com/Chemical-Structure.389912.html
DDT (aerobic) degradation	Dichlorodiphenyltrichloroethane (DDT)	2,3-dihydroxy DDT	n/a	C14H9Cl5O2	386.5	C1=CC(=CC=C1C(C2=C(C(=C(C=C2)Cl)O)O)C(Cl)(Cl)Cl)Cl	441118	https://pubchem.ncbi.nlm.nih.gov/compound/441118	n/a	n/a	389916	https://www.chemspider.com/Chemical-Structure.389916.html
DDT (aerobic) degradation	Dichlorodiphenyltrichloroethane (DDT)	6-Oxo-2-hydroxy-7-(4'-chlorophenyl)-3,8,8-trichloroocta-2E,4E,7E-trienoate	n/a	C14H7Cl4O4-	381	C1=CC(=CC=C1C(=C(Cl)Cl)C(=O)C=CC(=C(C(=O)O)[O-])Cl)Cl	91825556	https://pubchem.ncbi.nlm.nih.gov/compound/91825556	n/a	n/a	7821990	https://www.chemspider.com/Chemical-Structure.7821990.html
DDT (aerobic) degradation	Dichlorodiphenyltrichloroethane (DDT)	6-Oxo-2-hydroxy-7-(4'-chlorophenyl)-3,8,8-trichloroocta-2E,4E,7E-trienoate	n/a	C14H8Cl4O4	382	C1=CC(=CC=C1C(=C(Cl)Cl)C(=O)C=CC(=C(C(=O)O)O)Cl)Cl	5280975	https://pubchem.ncbi.nlm.nih.gov/compound/5280975	n/a	n/a	389913	https://www.chemspider.com/Chemical-Structure.389913.html
DDT (aerobic) degradation	Dichlorodiphenyltrichloroethane (DDT)	2-(4'-chlorophenyl)-3,3 dichloropropenoate	n/a	C9H5Cl3O2	251.5	C1=CC(=CC=C1C(=C(Cl)Cl)C(=O)O)Cl	441116	https://pubchem.ncbi.nlm.nih.gov/compound/441116	n/a	n/a	389914	http://www.chemspider.com/Chemical-Structure.389914.html
DDT (aerobic) degradation	Dichlorodiphenyltrichloroethane (DDT)	4-Chlorobenzyl alcohol	873-76-7	C7H7ClO	142.58	C1=CC(=CC=C1CO)Cl	13397	https://pubchem.ncbi.nlm.nih.gov/compound/13397	add	add	12823	http://www.chemspider.com/Chemical-Structure.12823.html
DDT (aerobic) degradation	Dichlorodiphenyltrichloroethane (DDT)	4-Chlorobenzoaldehyde	104-88-1	C7H5ClO	140.56	C1=CC(=CC=C1C=O)Cl	7726	https://pubchem.ncbi.nlm.nih.gov/compound/7726	C06648	https://www.genome.jp/entry/C06648	n/a	n/a
DDT (aerobic) degradation	Dichlorodiphenyltrichloroethane (DDT)	4-Chlorobenzoate	n/a	C7H4ClO2-	155.56	C1=CC(=CC=C1C(=O)[O-])Cl	4359436	https://pubchem.ncbi.nlm.nih.gov/compound/4359436	C02370	https://www.genome.jp/entry/C02370	3562660	http://www.chemspider.com/Chemical-Structure.3562660.html
DDT (aerobic) degradation	Dichlorodiphenyltrichloroethane (DDT)	4-hydroxybenzoate	456-23-5	C7H5O3-	137.11	C1=CC(=CC=C1C(=O)O)[O-]	54675830	https://pubchem.ncbi.nlm.nih.gov/compound/54675830	C00156	https://www.genome.jp/entry/C00156	94748	http://www.chemspider.com/Chemical-Structure.94748.html
Endrin pathway	Endrin	8-hydroxyendrin	n/a	C12H8Cl6O3	412.9	C12C3C(C(C1O)(C4C2O4)O)C5(C(=C(C3(C5(Cl)Cl)Cl)Cl)Cl)Cl	101542334	https://pubchem.ncbi.nlm.nih.gov/compound/101542334	n/a	n/a	n/a	n/a
Endrin pathway	Endrin	9- hydroxyendrin	26946-01-0	C12H8Cl6O2	396.9	C12C3C(C(C1O)C4C2O4)C5(C(=C(C3(C5(Cl)Cl)Cl)Cl)Cl)Cl	34276	https://pubchem.ncbi.nlm.nih.gov/compound/34276	n/a	n/a	31579	http://www.chemspider.com/Chemical-Structure.31579.html
Endrin pathway	Endrin	Endrin delta ketone	18907-15-8	C12H8Cl6O	380.9	C1C2CC(=O)C1C3C2C4(C(=C(C3(C4(Cl)Cl)Cl)Cl)Cl)Cl	44149495	https://pubchem.ncbi.nlm.nih.gov/compound/44149495	n/a	n/a	242739	http://www.chemspider.com/Chemical-Structure.242739.html
Endrin pathway	Endrin	Endrin alcohol	33058-12-7	C12H8Cl6O	380.9	C1C2C3C4C1C5(C2C6(C3(C(C4(C56Cl)Cl)(Cl)Cl)Cl)Cl)O	414482	https://pubchem.ncbi.nlm.nih.gov/compound/414482	n/a	n/a	367013	http://www.chemspider.com/Chemical-Structure.367013.html
Endrin pathway	Endrin	Carboxylate product	18907-15-8	C12H8Cl6O	380.9	O=C(O)C1C2OC2CC2C1C1(Cl)C(Cl)=C(Cl)C2(Cl)C1(Cl)Cl	44149495	https://pubchem.ncbi.nlm.nih.gov/compound/44149495	n/a	n/a	242739	http://www.chemspider.com/Chemical-Structure.242739.html
Chlordecone pathway	Chlordecone	10-monohydrochlordecone	n/a	not yet determined	not yet determined	not yet determined	n/a	n/a	n/a	n/a	n/a	n/a
Chlordecone pathway	Chlordecone	8-monohydrochlordecone	n/a	C10H2Cl10O2	508.65	[C@]12([C@@]3([C@]4([C@]5([C@@]3(C([C@@]1([C@]5([C@@]2(C4(O)O)Cl)Cl)Cl)(Cl)Cl)Cl)Cl)Cl)Cl)Cl	n/a	n/a	n/a	n/a	29786558	http://www.chemspider.com/Chemical-Structure.29786558.html
Chlordecone pathway	Chlordecone	Dihydrochlorodecone hydrate	n/a	not yet determined	not yet determined	not yet determined	n/a	n/a	n/a	n/a	n/a	n/a
Chlordecone pathway	Chlordecone	Trihydrochlorodecone hydrate	n/a	not yet determined	not yet determined	not yet determined	n/a	n/a	n/a	n/a	n/a	n/a
Chlordecone pathway	Chlordecone	Pentachloroindene	n/a	C9H3Cl5	288.4	C1=CC(=C(C2=C1C(C(=C2Cl)Cl)Cl)Cl)Cl	132279471	https://pubchem.ncbi.nlm.nih.gov/compound/132279471	n/a	n/a	67167759	http://www.chemspider.com/Chemical-Structure.67167759.html
Chlordecone pathway	Chlordecone	Tetrachloroindene	30675-13-9	C9H2Cl4O2	283.9	C1C(=O)C2=C(C1=O)C(=C(C(=C2Cl)Cl)Cl)Cl	2729042	https://pubchem.ncbi.nlm.nih.gov/compound/2729042	n/a	n/a	2011008	http://www.chemspider.com/Chemical-Structure.2011008.html
Chlordecone pathway	Chlordecone	Trichloroindene	n/a	C9H5Cl3	219.5	C1=CC=C2C(=C1)C(C(=C2Cl)Cl)Cl	129667784	https://pubchem.ncbi.nlm.nih.gov/compound/129667784	n/a	n/a	n/a	n/a
Chlordecone pathway	Chlordecone	Carboxylated tetrachloroindene	n/a	not yet determined	not yet determined	not yet determined	n/a	n/a	n/a	n/a	n/a	n/a
Chlordecone pathway	Chlordecone	Carboxylated trichloroindene	n/a	not yet determined	not yet determined	not yet determined	n/a	n/a	n/a	n/a	n/a	n/a
Chlordecone pathway	Chlordecone	Carboxylated dichloroindene	n/a	not yet determined	not yet determined	not yet determined	n/a	n/a	n/a	n/a	n/a	n/a
Chlordecone pathway	Chlordecone	Carboxylated chloroindene	n/a	not yet determined	not yet determined	not yet determined	n/a	n/a	n/a	n/a	n/a	n/a
Chlordecone pathway	Chlordecone	Methyl-polychloroindenecarboxylate structures	n/a	not yet determined	not yet determined	not yet determined	n/a	n/a	n/a	n/a	n/a	n/a
Chlordecone pathway	Chlordecone	Ethyl-polychloroindenecarboxylate structures	n/a	not yet determined	not yet determined	not yet determined	n/a	n/a	n/a	n/a	n/a	n/a
2,3,7,8-Tetrachlorodibenzo-P-dioxin degradation by bacteria	2,3,7,8-Tetrachlorodibenzo-P-dioxin	3’,4’,4,5-tetrachloro-2-hydroxydiphenyl ether (TCDE)	n/a	n/a	n/a	OC1=C(Cl)C(Cl)=CC=C1OC1=CC(Cl)=C(Cl)C=C1	n/a	n/a	n/a	n/a	n/a	n/a
2,3,7,8-Tetrachlorodibenzo-P-dioxin degradation by bacteria	2,3,7,8-Tetrachlorodibenzo-P-dioxin	3,4-Dichlorophenol	95-77-2	C6H4Cl2O	163	C1=CC(=C(C=C1O)Cl)Cl	7258	https://pubchem.ncbi.nlm.nih.gov/compound/7258	C14462	https://www.genome.jp/entry/C14462	6988	http://www.chemspider.com/Chemical-Structure.6988.html
2,3,7,8-Tetrachlorodibenzo-P-dioxin degradation by fungi	2,3,7,8-Tetrachlorodibenzo-P-dioxin	4,5-Dichlorocyclohexa-3,5-diene-1,2-dione	18268-81-0	C6H2Cl2O2	176.98	C1=C(C(=CC(=O)C1=O)Cl)Cl	87538	https://pubchem.ncbi.nlm.nih.gov/compound/87538	n/a	n/a	78969	http://www.chemspider.com/Chemical-Structure.78969.html
2,3,7,8-Tetrachlorodibenzo-P-dioxin degradation by fungi	2,3,7,8-Tetrachlorodibenzo-P-dioxin	4,5-Dichlorocatechol	3428-24-8	C6H4Cl2O2	179	C1=C(C(=CC(=C1Cl)Cl)O)O	18909	https://pubchem.ncbi.nlm.nih.gov/compound/18909	n/a	n/a	17855	http://www.chemspider.com/Chemical-Structure.17855.html
2,3,7,8-Tetrachlorodibenzo-P-dioxin degradation by fungi	2,3,7,8-Tetrachlorodibenzo-P-dioxin	2-Hydroxy-1,4-benzoquinone	2474-72-8	C6H4O3	124.09	C1=CC(=O)C(=CC1=O)O	151011	https://pubchem.ncbi.nlm.nih.gov/compound/151011	C07103	https://www.genome.jp/entry/C07103	133103	http://www.chemspider.com/Chemical-Structure.133103.html
2,3,7,8-Tetrachlorodibenzo-P-dioxin degradation by fungi	2,3,7,8-Tetrachlorodibenzo-P-dioxin	1,2,4-Trihydroxybenzene	533-73-3	C6H6O3	126.11	C1=CC(=C(C=C1O)O)O	10787	https://pubchem.ncbi.nlm.nih.gov/compound/10787	C02814	https://www.genome.jp/entry/C02814	10331	http://www.chemspider.com/Chemical-Structure.10331.html
2,3,7,8-Tetrachlorodibenzo-P-dioxin degradation by fungi	2,3,7,8-Tetrachlorodibenzo-P-dioxin	3-Oxoadipic acid	689-31-6	C6H8O5	160.13	C(CC(=O)O)C(=O)CC(=O)O	93	https://pubchem.ncbi.nlm.nih.gov/compound/93	C00846	https://www.genome.jp/entry/C00846	91	http://www.chemspider.com/Chemical-Structure.91.html
2,3,7,8-Tetrachlorodibenzo-P-dioxin degradation by fungi	2,3,7,8-Tetrachlorodibenzo-P-dioxin	Carbon dioxide	124-38-9	CO2	44	C(=O)=O	280	https://pubchem.ncbi.nlm.nih.gov/compound/280	C00011	https://www.genome.jp/entry/C00011	274	http://www.chemspider.com/Chemical-Structure.274.html
2,3,7,8-Tetrachlorodibenzo-P-dioxin degradation by fungi	2,3,7,8-Tetrachlorodibenzo-P-dioxin	Water	7732-18-5	H2O	18.02	O	962	https://pubchem.ncbi.nlm.nih.gov/compound/962	C00001	https://www.genome.jp/entry/C00001	937	http://www.chemspider.com/Chemical-Structure.937.html
dibenzo-p-dioxin degradation (upper pathway)	dibenzo-p-dioxin	2,2',3-Trihydroxydiphenyl-ether (2,2',3-THD-ether)	128292-53-5	C12H10O4	218.2	C1=CC=C(C(=C1)O)OC2=CC=CC(=C2O)O	182886	https://pubchem.ncbi.nlm.nih.gov/compound/182886	C07733	https://www.genome.jp/entry/C07733	159053	https://www.chemspider.com/Chemical-Structure.159053.html
dibenzo-p-dioxin degradation (upper pathway)	dibenzo-p-dioxin	2-Hydroxy-6-oxo-6-(2-hydroxyphenoxy)- hexa-2,4-dienoate	n/a	C12H9O6-	249.2	C1=CC=C(C(=C1)O)OC(=O)C=CC=C(C(=O)O)[O-]	54675846	https://pubchem.ncbi.nlm.nih.gov/compound/54675846	C07734	https://www.genome.jp/entry/C07734	20153929	https://www.chemspider.com/Chemical-Structure.20153929.html
dibenzo-p-dioxin degradation (upper pathway)	dibenzo-p-dioxin	Catechol	120-80-9	C6H6O2	110.11	C1=CC=C(C(=C1)O)O	289	https://pubchem.ncbi.nlm.nih.gov/compound/289	C00090	https://www.genome.jp/entry/C00090	13837760	https://www.chemspider.com/Chemical-Structure.13837760.html
dibenzo-p-dioxin degradation (upper pathway)	dibenzo-p-dioxin	2-Hydroxymuconate	n/a	C6H4O5	156.09	C(=CC(=O)O)C=C(C(=O)[O-])[O-]	54711929	https://pubchem.ncbi.nlm.nih.gov/compound/54711929	C02501	https://www.genome.jp/entry/C02501	23106935	https://www.chemspider.com/Chemical-Structure.23106935.html
dibenzo-p-dioxin degradation (Lower pathway)	dibenzo-p-dioxin	cis,cis-Muconate	n/a	C6H4O4	140.09	C(=CC(=O)[O-])C=CC(=O)[O-]	7310978	https://pubchem.ncbi.nlm.nih.gov/compound/7310978	C02480	https://www.genome.jp/entry/C02480	5641039	https://www.chemspider.com/Chemical-Structure.5641039.html
dibenzo-p-dioxin degradation (Lower pathway)	dibenzo-p-dioxin	gamma-Oxalocrotonate	n/a	C6H6O5	158.11	C(C=CC(=O)O)C(=O)C(=O)O	5280595	https://pubchem.ncbi.nlm.nih.gov/compound/5280595	C03453	https://www.genome.jp/entry/C03453	4444208	https://www.chemspider.com/Chemical-Structure.4444208.html
dibenzo-p-dioxin degradation (Lower pathway)	dibenzo-p-dioxin	(+)-Muconolactone	n/a	C6H6O4	142.11	C1=CC(=O)OC1CC(=O)O	10931527	https://pubchem.ncbi.nlm.nih.gov/compound/10931527	C14610	https://www.genome.jp/entry/C14610	9106763	https://www.chemspider.com/Chemical-Structure.9106763.html
dibenzo-p-dioxin degradation (Lower pathway)	dibenzo-p-dioxin	2-Hydroxy-2,4-pentadienoate	n/a	C5H5O3	113.09	C=CC=C(C(=O)O)[O-]	54675827	https://pubchem.ncbi.nlm.nih.gov/compound/54675827	C00596	https://www.genome.jp/entry/C00596	10140225	https://www.chemspider.com/Chemical-Structure.10140225.html
dibenzo-p-dioxin degradation (Lower pathway)	dibenzo-p-dioxin	2-Oxo-2,3-dihydrofuran-5-acetate	n/a	C6H6O4	142.11	C1C=C(OC1=O)CC(=O)O	104	https://pubchem.ncbi.nlm.nih.gov/compound/104	C03586	https://www.genome.jp/entry/C03586	19951100	https://www.chemspider.com/Chemical-Structure.19951100.html
dibenzo-p-dioxin degradation (Lower pathway)	dibenzo-p-dioxin	4-Hydroxy-2-oxopentanoate	n/a	C5H7O4	131.11	CC(CC(=O)C(=O)[O-])O	9543038	https://pubchem.ncbi.nlm.nih.gov/compound/9543038	C03589	https://www.genome.jp/entry/C03589	7822011	https://www.chemspider.com/Chemical-Structure.7822011.html
dibenzo-p-dioxin degradation (Lower pathway)	dibenzo-p-dioxin	3-Oxoadipate	n/a	C6H6O5	158.11	C(CC(=O)[O-])C(=O)CC(=O)[O-]	5459800	https://pubchem.ncbi.nlm.nih.gov/compound/5459800	C00846	https://www.genome.jp/entry/C00846	4573571	https://www.chemspider.com/Chemical-Structure.4573571.html
dibenzo-p-dioxin degradation (Lower pathway)	dibenzo-p-dioxin	Acetaldehyde	75-07-0	C2H4O	44.05	CC=O	177	https://pubchem.ncbi.nlm.nih.gov/compound/177	C00084	https://www.genome.jp/entry/C00084	172	https://www.chemspider.com/Chemical-Structure.172.html
dibenzo-p-dioxin degradation (Lower pathway)	dibenzo-p-dioxin	Acetyl-CoA	72-89-9	C23H38N7O17P3S	809.6	CC(=O)SCCNC(=O)CCNC(=O)C(C(C)(C)COP(=O)(O)OP(=O)(O)OCC1C(C(C(O1)N2C=NC3=C(N=CN=C32)N)O)OP(=O)(O)O)O	444493	https://pubchem.ncbi.nlm.nih.gov/compound/444493	C00024	https://www.genome.jp/entry/C00024	392413	https://www.chemspider.com/Chemical-Structure.392413.html
dibenzo-p-dioxin degradation (Lower pathway)	dibenzo-p-dioxin	3-Oxoadipyl-CoA	n/a	C27H42N7O20P3S	909.6	CC(C)(COP(=O)(O)OP(=O)(O)OCC1C(C(C(O1)N2C=NC3=C(N=CN=C32)N)O)OP(=O)(O)O)C(C(=O)NCCC(=O)NCCSC(=O)CC(=O)CCC(=O)O)O	9543153	https://pubchem.ncbi.nlm.nih.gov/compound/9543153	C02232	https://www.genome.jp/entry/C02232	7822126	https://www.chemspider.com/Chemical-Structure.7822126.html
dibenzo-p-dioxin degradation (Lower pathway)	dibenzo-p-dioxin	Succinyl-CoA	604-98-8	C25H40N7O19P3S	867.6	CC(C)(COP(=O)(O)OP(=O)(O)OCC1C(C(C(O1)N2C=NC3=C(N=CN=C32)N)O)OP(=O)(O)O)C(C(=O)NCCC(=O)NCCSC(=O)CCC(=O)O)O	92133	https://pubchem.ncbi.nlm.nih.gov/compound/92133	C00091	https://www.genome.jp/entry/C00091	83179	https://www.chemspider.com/Chemical-Structure.83179.html
dibenzo-p-dioxin degradation (Lower pathway)	dibenzo-p-dioxin	Pyruvate	57-60-3	C3H3O3	87.05	CC(=O)C(=O)[O-]	107735	https://pubchem.ncbi.nlm.nih.gov/compound/107735	C00022	https://www.genome.jp/entry/C00022	96901	https://www.chemspider.com/Chemical-Structure.96901.html
dibenzofuran degradation (upper pathway)	dibenzofuran	1,2-dihydroxy-1,2-dihydro-dibenzofuran	n/a	C12H10O3	202.21	C1=CC=C2C(=C1)C3=C(O2)C=CC(C3O)O	56638365	https://pubchem.ncbi.nlm.nih.gov/compound/56638365	n/a	n/a	62905674	https://www.chemspider.com/Chemical-Structure.62905674.html
dibenzofuran degradation (upper pathway)	dibenzofuran	1,2-dihydroxy-dibenzofuran	n/a	C12H10O3	202.21	C1CC2=C(C3=CC=CC=C3O2)C(=C1O)O	154926141	https://pubchem.ncbi.nlm.nih.gov/compound/154926141	n/a	n/a	62905674	https://www.chemspider.com/Chemical-Structure.62905674.html
dibenzofuran degradation (upper pathway)	dibenzofuran	2-hydroxy-4-(3'-oxo-3'H-benzofuran-2'yliden) but-2-enoic acid	n/a	n/a	n/a	O=C/C(O)=C/C=C1/OC2=CC=CC=C2C1=O	n/a	n/a	n/a	n/a	n/a	n/a
dibenzofuran degradation (upper pathway)	dibenzofuran	Chlorosalicylic acid	5106-98-9	C7H5ClO3	172.56	C1=CC(=C(C=C1Cl)O)C(=O)O	78782	https://pubchem.ncbi.nlm.nih.gov/compound/78782	n/a	n/a	71120	https://www.chemspider.com/Chemical-Structure.71120.html
dibenzofuran degradation (upper pathway)	dibenzofuran	Catechol	120-80-9	C6H6O2	110.11	C1=CC=C(C(=C1)O)O	289	https://pubchem.ncbi.nlm.nih.gov/compound/289	C00090	https://www.genome.jp/entry/C00090	13837760	https://www.chemspider.com/Chemical-Structure.13837760.html
dibenzofuran degradation (upper pathway)	dibenzofuran	3-Oxoadipic acid	689-31-6	C6H8O5	160.13	C(CC(=O)O)C(=O)CC(=O)O	93	https://pubchem.ncbi.nlm.nih.gov/compound/93	C00846	https://www.genome.jp/entry/C00846	91	http://www.chemspider.com/Chemical-Structure.91.html
dibenzofuran degradation (upper pathway)	dibenzofuran	8-chloro-cis-4,4a-dihydroxy-4-hydro-dibenzofuran	n/a	n/a	n/a	OC1CC=CC2C3=CC(Cl)=CC=C3OC12O	n/a	n/a	n/a	n/a	n/a	n/a
dibenzofuran degradation (upper pathway)	dibenzofuran	5'-chloro-2,2',3-trihydroxybiphenyl	n/a	C12H9ClO3	236.65	C1=CC(=C(C(=C1)O)O)C2=C(C=CC(=C2)Cl)O	129724005	https://pubchem.ncbi.nlm.nih.gov/compound/129724005	n/a	n/a	n/a	n/a
dibenzofuran degradation (upper pathway)	dibenzofuran	2-hydroxy-6-oxo-6-(5'-chloro-2'-hydroxyphenyl)-hexa-2,4-dienoic acid	n/a	n/a	n/a	O=C(/C=C\C=C(/O)C(=O)O)C1=CC(Cl)=CC=C1O	n/a	n/a	n/a	n/a	n/a	n/a
dibenzofuran degradation (upper pathway)	dibenzofuran	6-hydroxy-6-(5'-chloro-2'-hydroxyphenyl)-2-oxohexa-3,5-dienoic acid	n/a	n/a	n/a	O=C(/C=C\C=C(/O)C(=O)O)C1=C(O)C(Cl)=CC=C1	n/a	n/a	n/a	n/a	n/a	n/a
dibenzofuran degradation (upper pathway)	dibenzofuran	Gentisic acid	490-79-9	C7H6O4	154.12	C1=CC(=C(C=C1O)C(=O)O)O	3469	https://pubchem.ncbi.nlm.nih.gov/compound/3469	C00544	https://www.genome.jp/entry/C00544	3350	https://www.chemspider.com/Chemical-Structure.3350.html
dibenzofuran degradation (upper pathway)	dibenzofuran	2-Hydroxy-2,4-pentadienoate	n/a	C5H5O3	113.09	C=CC=C(C(=O)O)[O-]	54675827	https://pubchem.ncbi.nlm.nih.gov/compound/54675827	C00596	https://www.genome.jp/entry/C00596	10140225	https://www.chemspider.com/Chemical-Structure.10140225.html
dibenzofurandegradation (Lower pathway)	dibenzofuran	3-Maleylpyruvate	n/a	C7H4O6	184.1	C(C(=O)C=CC(=O)[O-])C(=O)C(=O)[O-]	6857405	https://pubchem.ncbi.nlm.nih.gov/compound/6857405	C02167	https://www.genome.jp/entry/C02167	4444134	https://www.chemspider.com/Chemical-Structure.4444134.html
dibenzofurandegradation (Lower pathway)	dibenzofuran	3-Fumarylpyruvate	75164-75-9	C7H6O6	186.12	C(C(=O)C=CC(=O)O)C(=O)C(=O)O	5280525	https://pubchem.ncbi.nlm.nih.gov/compound/5280525	C02514	https://www.genome.jp/entry/C02514	4444156	https://www.chemspider.com/Chemical-Structure.4444156.html
dibenzofurandegradation (Lower pathway)	dibenzofuran	Pyruvate	57-60-3	C3H3O3	87.05	CC(=O)C(=O)[O-]	107735	https://pubchem.ncbi.nlm.nih.gov/compound/107735	C00022	https://www.genome.jp/entry/C00022	96901	https://www.chemspider.com/Chemical-Structure.96901.html
dibenzofurandegradation (Lower pathway)	dibenzofuran	4-Hydroxy-2-oxopentanoate	n/a	C5H7O4	131.11	CC(CC(=O)C(=O)[O-])O	9543038	https://pubchem.ncbi.nlm.nih.gov/compound/9543038	C03589	https://www.genome.jp/entry/C03589	7822011	https://www.chemspider.com/Chemical-Structure.7822011.html
dibenzofurandegradation (Lower pathway)	dibenzofuran	Acetaldehyde	75-07-0	C2H4O	44.05	CC=O	177	https://pubchem.ncbi.nlm.nih.gov/compound/177	C00084	https://www.genome.jp/entry/C00084	172	https://www.chemspider.com/Chemical-Structure.172.html
dibenzofurandegradation (Lower pathway)	dibenzofuran	Acetyl-CoA	72-89-9	C23H38N7O17P3S	809.6	CC(=O)SCCNC(=O)CCNC(=O)C(C(C)(C)COP(=O)(O)OP(=O)(O)OCC1C(C(C(O1)N2C=NC3=C(N=CN=C32)N)O)OP(=O)(O)O)O	444493	https://pubchem.ncbi.nlm.nih.gov/compound/444493	C00024	https://www.genome.jp/entry/C00024	392413	https://www.chemspider.com/Chemical-Structure.392413.html
Dicofol pathway	Dicofol	Alkoxide ion	115-32-2	C14H9Cl5O	370.5	C1=CC(=CC=C1C(C2=CC=C(C=C2)Cl)(C(Cl)(Cl)Cl)O)Cl	8268	https://pubchem.ncbi.nlm.nih.gov/compound/8268	n/a	n/a	7970	https://www.chemspider.com/Chemical-Structure.7970.html
Dicofol pathway	Dicofol	p,p-dichlorobenzophenone (DCBP)	90-98-2	C13H8Cl2O	251.1	C1=CC(=CC=C1C(=O)C2=CC=C(C=C2)Cl)Cl	7034	https://pubchem.ncbi.nlm.nih.gov/compound/7034	n/a	n/a	6767	https://www.chemspider.com/Chemical-Structure.6767.html
Dicofol pathway	Dicofol	Carbon dioxide	124-38-9	CO2	44	C(=O)=O	280	https://pubchem.ncbi.nlm.nih.gov/compound/280	C00011	https://www.genome.jp/entry/C00011	274	http://www.chemspider.com/Chemical-Structure.274.html
Dicofol pathway	Dicofol	Water	7732-18-5	H2O	18.02	O	962	https://pubchem.ncbi.nlm.nih.gov/compound/962	C00001	https://www.genome.jp/entry/C00001	937	http://www.chemspider.com/Chemical-Structure.937.html
Dicofol pathway	Dicofol	Chloride ions	16887-00-6	Cl-	35.45	[Cl-]	312	https://pubchem.ncbi.nlm.nih.gov/compound/312	C00698	https://www.genome.jp/entry/C00698	306	https://www.chemspider.com/Chemical-Structure.306.html
BDE-209 full pathway	Decabromodiphenyl ether	Nonabromodiphenyl ether (BDE-206)	63387-28-0	C12HBr9O	880.3	C1=C(C(=C(C(=C1Br)Br)Br)Br)OC2=C(C(=C(C(=C2Br)Br)Br)Br)Br	45472	https://pubchem.ncbi.nlm.nih.gov/compound/45472	n/a	n/a	41371	http://www.chemspider.com/Chemical-Structure.41371.html
BDE-209 full pathway	Decabromodiphenyl ether	2,2',3,3',4,4',5,6,6'-Nonabromodiphenyl ether (BDE-207)	437701-79-6	C12HBr9O	880.3	C1=C(C(=C(C(=C1Br)Br)Br)OC2=C(C(=C(C(=C2Br)Br)Br)Br)Br)Br	11018364	https://pubchem.ncbi.nlm.nih.gov/compound/11018364	n/a	n/a	9193547	http://www.chemspider.com/Chemical-Structure.9193547.html
BDE-209 full pathway	Decabromodiphenyl ether	2,2',3,3',4,5,5',6,6'-Nonabromodiphenyl ether (BDE-208)	437701-78-5	C12HBr9O	880.3	C1=C(C(=C(C(=C1Br)Br)OC2=C(C(=C(C(=C2Br)Br)Br)Br)Br)Br)Br	14149410	https://pubchem.ncbi.nlm.nih.gov/compound/14149410	n/a	n/a	28592503	http://www.chemspider.com/Chemical-Structure.28592503.html
BDE-209 full pathway	Decabromodiphenyl ether	Octabromodiphenyl ether (BDE-194)	85446-17-9	C12H2Br8O	801.4	C1=C(C(=C(C(=C1Br)Br)Br)Br)OC2=CC(=C(C(=C2Br)Br)Br)Br	6537506	https://pubchem.ncbi.nlm.nih.gov/compound/6537506	n/a	n/a	5020645	http://www.chemspider.com/Chemical-Structure.5020645.html
BDE-209 full pathway	Decabromodiphenyl ether	2,2',3,3',4,4',6,6'-Octabromodiphenyl ether (BDE-197)	117964-21-3	C12H2Br8O	801.4	C1=C(C(=C(C(=C1Br)Br)Br)OC2=C(C(=C(C=C2Br)Br)Br)Br)Br	11967214	https://pubchem.ncbi.nlm.nih.gov/compound/11967214	n/a	n/a	10141197	http://www.chemspider.com/Chemical-Structure.10141197.html
BDE-209 full pathway	Decabromodiphenyl ether	2,2',3,3',4,4',5,6'-Octabromodiphenyl ether (BDE-196)	446255-39-6	C12H2Br8O	801.4	C1=C(C(=C(C(=C1Br)Br)Br)Br)OC2=C(C(=C(C=C2Br)Br)Br)Br	71363036	https://pubchem.ncbi.nlm.nih.gov/compound/71363036	n/a	n/a	28592527	http://www.chemspider.com/Chemical-Structure.28592527.html
BDE-209 full pathway	Decabromodiphenyl ether	2,2',3,4,4',5,5',6-Octabromodiphenyl ether (BDE-203)	337513-72-1	C12H2Br8O	801.4	C1=C(C(=CC(=C1Br)Br)Br)OC2=C(C(=C(C(=C2Br)Br)Br)Br)Br	36160	https://pubchem.ncbi.nlm.nih.gov/compound/36160	n/a	n/a	33256	http://www.chemspider.com/Chemical-Structure.33256.html
BDE-209 full pathway	Decabromodiphenyl ether	2,2',3,4,4',5,6,6'-Octabromodiphenyl ether (BDE-204)	446255-54-5	C12H2Br8O	801.4	C1=C(C=C(C(=C1Br)OC2=C(C(=C(C(=C2Br)Br)Br)Br)Br)Br)Br	53485722	https://pubchem.ncbi.nlm.nih.gov/compound/53485722	n/a	n/a	30805221	http://www.chemspider.com/Chemical-Structure.30805221.html
BDE-209 full pathway	Decabromodiphenyl ether	2,2',3,3',4,5',6,6'-Octabromodiphenyl ether (BDE-201)	446255-50-1	C12H2Br8O	801.4	C1=C(C(=C(C(=C1Br)Br)Br)OC2=C(C(=CC(=C2Br)Br)Br)Br)Br	72941822	https://pubchem.ncbi.nlm.nih.gov/compound/72941822	n/a	n/a	29756690	http://www.chemspider.com/Chemical-Structure.29756690.html
BDE-209 full pathway	Decabromodiphenyl ether	2,2',3,3',5,5',6,6'-Octabromodiphenyl ether (BDE-202)	67797-09-5	C12H2Br8O	801.4	C1=C(C(=C(C(=C1Br)Br)OC2=C(C(=CC(=C2Br)Br)Br)Br)Br)Br	3290414	https://pubchem.ncbi.nlm.nih.gov/compound/3290414	n/a	n/a	2539191	http://www.chemspider.com/Chemical-Structure.2539191.html
BDE-209 full pathway	Decabromodiphenyl ether	2,2',3,4,4',6,6'-Heptabromodiphenyl ether (BDE-184)	117948-63-7	C12H3Br7O	722.5	C1=C(C=C(C(=C1Br)OC2=C(C(=C(C=C2Br)Br)Br)Br)Br)Br	10930591	https://pubchem.ncbi.nlm.nih.gov/compound/10930591	n/a	n/a	9105831	http://www.chemspider.com/Chemical-Structure.9105831.html
BDE-209 full pathway	Decabromodiphenyl ether	2,2',3,4,4',5,5'-Heptabromodiphenyl ether (BDE-180)	446255-26-1	C12H3Br7O	722.5	C1=C(C(=CC(=C1Br)Br)Br)OC2=CC(=C(C(=C2Br)Br)Br)Br	86208476	https://pubchem.ncbi.nlm.nih.gov/compound/86208476	n/a	n/a	52084496	http://www.chemspider.com/Chemical-Structure.52084496.html
BDE-209 full pathway	Decabromodiphenyl ether	2,2',3,4,4',5',6-Heptabromodiphenyl ether (BDE-183)	207122-16-5	C12H3Br7O	722.5	C1=C(C(=CC(=C1Br)Br)Br)OC2=C(C(=C(C=C2Br)Br)Br)Br	15509899	https://pubchem.ncbi.nlm.nih.gov/compound/15509899	C18140	https://www.genome.jp/entry/C18140	21170701	http://www.chemspider.com/Chemical-Structure.21170701.html
BDE-209 full pathway	Decabromodiphenyl ether	2,2',3,3',4,5',6-Heptabromodiphenyl ether (BDE-175)	446255-22-7	C12H3Br7O	722.5	C1=C(C=C(C(=C1OC2=C(C(=C(C=C2Br)Br)Br)Br)Br)Br)Br	46174052	https://pubchem.ncbi.nlm.nih.gov/compound/46174052	C18139	https://www.genome.jp/entry/C18139	30791500	https://www.chemspider.com/Chemical-Structure.30791500.html
BDE-209 full pathway	Decabromodiphenyl ether	2,2',3,4',5,5',6-Heptabromodiphenyl ether (BDE-187)	446255-28-3	C12H3Br7O	722.5	C1=C(C(=CC(=C1Br)Br)Br)OC2=C(C(=CC(=C2Br)Br)Br)Br	86208478	https://pubchem.ncbi.nlm.nih.gov/compound/86208478	n/a	n/a	52084490	http://www.chemspider.com/Chemical-Structure.52084490.html
BDE-209 full pathway	Decabromodiphenyl ether	2,2',3,3',5,6,6'-Heptabromodiphenyl ether (BDE-179)	446255-25-0	C12H3Br7O	722.5	C1=CC(=C(C(=C1Br)OC2=C(C(=CC(=C2Br)Br)Br)Br)Br)Br	14149411	https://pubchem.ncbi.nlm.nih.gov/compound/14149411	n/a	n/a	52083768	http://www.chemspider.com/Chemical-Structure.52083768.html
BDE-209 full pathway	Decabromodiphenyl ether	2,2',4,4',5,5'-Hexabromodiphenyl ether (BDE-153)	68631-49-2	C12H4Br6O	643.6	C1=C(C(=CC(=C1Br)Br)Br)OC2=CC(=C(C=C2Br)Br)Br	155166	https://pubchem.ncbi.nlm.nih.gov/compound/155166	C18137	https://www.genome.jp/entry/C18137	136695	http://www.chemspider.com/Chemical-Structure.136695.html
BDE-209 full pathway	Decabromodiphenyl ether	2,2',4,4',5,6'-Hexabromodiphenyl ether (BDE-154)	207122-15-4	C12H4Br6O	643.6	C1=C(C=C(C(=C1Br)OC2=CC(=C(C=C2Br)Br)Br)Br)Br	15509898	https://pubchem.ncbi.nlm.nih.gov/compound/15509898	C18138	https://www.genome.jp/entry/C18138	21170702	http://www.chemspider.com/Chemical-Structure.21170702.html
BDE-209 full pathway	Decabromodiphenyl ether	2,2',3,4,5',6-Hexabromodiphenyl ether (BDE-144)	446255-00-1	C12H4Br6O	643.6	C1=CC(=C(C=C1Br)OC2=C(C(=C(C=C2Br)Br)Br)Br)Br	86208455	https://pubchem.ncbi.nlm.nih.gov/compound/86208455	n/a	n/a	52084269	https://www.chemspider.com/Chemical-Structure.52084269.html
BDE-209 full pathway	Decabromodiphenyl ether	2,2',3,4',5',6-Hexabromodiphenyl ether (BDE-149)	446255-04-5	C12H4Br6O	643.6	C1=CC(=C(C(=C1Br)OC2=CC(=C(C=C2Br)Br)Br)Br)Br	86208458	https://pubchem.ncbi.nlm.nih.gov/compound/86208458	n/a	n/a	52084273	https://www.chemspider.com/Chemical-Structure.52084273.html
BDE-209 full pathway	Decabromodiphenyl ether	2,2',4,4',5-Pentabromodiphenyl ether (BDE-99)	60348-60-9	C12H5Br5O	564.7	C1=CC(=C(C=C1Br)Br)OC2=CC(=C(C=C2Br)Br)Br	36159	https://pubchem.ncbi.nlm.nih.gov/compound/36159	C18203	https://www.genome.jp/entry/C18203	33255	https://www.chemspider.com/Chemical-Structure.33255.html
BDE-209 full pathway	Decabromodiphenyl ether	2,3',4,4',5-Pentabromodiphenyl ether (BDE-118)	446254-80-4	C12H5Br5O	564.7	C1=CC(=C(C=C1OC2=CC(=C(C=C2Br)Br)Br)Br)Br	57358122	https://pubchem.ncbi.nlm.nih.gov/compound/57358122	n/a	n/a	24592041	https://www.chemspider.com/Chemical-Structure.24592041.html
BDE-209 full pathway	Decabromodiphenyl ether	2,2',4,5,5'-Pentabromodiphenyl ether (BDE-101)	446254-65-5	C12H5Br5O	564.7	C1=CC(=C(C=C1Br)OC2=CC(=C(C=C2Br)Br)Br)Br	86208534	https://pubchem.ncbi.nlm.nih.gov/compound/86208534	n/a	n/a	52084360	https://www.chemspider.com/Chemical-Structure.52084360.html
BDE-209 full pathway	Decabromodiphenyl ether	2,2',4,4',6-pentabromodiphenyl ether (BDE-100)	189084-64-8	C12H5Br5O	564.7	C1=CC(=C(C=C1Br)Br)OC2=C(C=C(C=C2Br)Br)Br	154083	https://pubchem.ncbi.nlm.nih.gov/compound/154083	n/a	n/a	135795	https://www.chemspider.com/Chemical-Structure.135795.html
BDE-209 full pathway	Decabromodiphenyl ether	2,2',4,5,6'-Pentabromodiphenyl ether (BDE102)	446254-66-6	C12H5Br5O	564.7	C1=CC(=C(C(=C1)Br)OC2=CC(=C(C=C2Br)Br)Br)Br	86208535	https://pubchem.ncbi.nlm.nih.gov/compound/86208535	n/a	n/a	52083622	https://www.chemspider.com/Chemical-Structure.52083622.html
BDE-209 full pathway	Decabromodiphenyl ether	2,2',4,5'-Tetrabromodiphenyl ether (BDE-49)	243982-82-3	C12H6Br4O	485.79	C1=CC(=C(C=C1Br)Br)OC2=C(C=CC(=C2)Br)Br	15509892	https://pubchem.ncbi.nlm.nih.gov/compound/15509892	C18204	https://www.genome.jp/entry/C18204	21170704	https://www.chemspider.com/Chemical-Structure.21170704.html
BDE-209 full pathway	Decabromodiphenyl ether	2,2',4,4'-Tetrabromodiphenyl ether (BDE-47)	5436-43-1	C12H6Br4O	485.79	C1=CC(=C(C=C1Br)Br)OC2=C(C=C(C=C2)Br)Br	95170	https://pubchem.ncbi.nlm.nih.gov/compound/95170	C18205	https://www.genome.jp/entry/C18205	85876	https://www.chemspider.com/Chemical-Structure.85876.html
BDE-209 full pathway	Decabromodiphenyl ether	2,2',4,5-Tetrabromodiphenyl ether (BDE-48)	337513-55-0	C12H6Br4O	485.79	C1=CC=C(C(=C1)OC2=CC(=C(C=C2Br)Br)Br)Br	85785802	https://pubchem.ncbi.nlm.nih.gov/compound/85785802	n/a	n/a	52083731	https://www.chemspider.com/Chemical-Structure.52083731.html
BDE-209 full pathway	Decabromodiphenyl ether	2,3',4,4'-Tetrabromodiphenyl ether (BDE-66)	189084-61-5	C12H6Br4O	485.79	C1=CC(=C(C=C1OC2=C(C=C(C=C2)Br)Br)Br)Br	15509893	https://pubchem.ncbi.nlm.nih.gov/compound/15509893	n/a	n/a	10239069	https://www.chemspider.com/Chemical-Structure.10239069.html
BDE-209 full pathway	Decabromodiphenyl ether	2,2',4-tribromodiphenyl ether (BDE-17)	147217-75-2	C12H7Br3O	406.89	C1=CC=C(C(=C1)OC2=C(C=C(C=C2)Br)Br)Br	14274807	https://pubchem.ncbi.nlm.nih.gov/compound/14274807	n/a	n/a	10239061	https://www.chemspider.com/Chemical-Structure.10239061.html
BDE-209 full pathway	Decabromodiphenyl ether	2,4,4'-tribromodiphenyl ether (BDE-28)	41318-75-6	C12H7Br3O	406.89	C1=CC(=CC=C1OC2=C(C=C(C=C2)Br)Br)Br	12110098	https://pubchem.ncbi.nlm.nih.gov/compound/12110098	n/a	n/a	10239063	https://www.chemspider.com/Chemical-Structure.10239063.html
BDE-209 full pathway	Decabromodiphenyl ether	2,4-dibromodiphenyl ether (BDE-8)	171977-44-9	C12H8Br2O	328	C1=CC=C(C=C1)OC2=C(C=C(C=C2)Br)Br	14942774	https://pubchem.ncbi.nlm.nih.gov/compound/14942774	n/a	n/a	10239056	https://www.chemspider.com/Chemical-Structure.10239056.html
BDE-209 full pathway	Decabromodiphenyl ether	4,4'-Dibromodiphenyl ether (BDE-15)	2050-47-7	C12H8Br2O	328	C1=CC(=CC=C1OC2=CC=C(C=C2)Br)Br	16305	https://pubchem.ncbi.nlm.nih.gov/compound/16305	n/a	n/a	15471	https://www.chemspider.com/Chemical-Structure.15471.html
BDE-209 full pathway	Decabromodiphenyl ether	4-Bromodiphenyl ether (BDE-3)	101-55-3	C12H9BrO	249.1	C1=CC=C(C=C1)OC2=CC=C(C=C2)Br	7565	https://pubchem.ncbi.nlm.nih.gov/compound/7565	n/a	n/a	7284	https://www.chemspider.com/Chemical-Structure.7284.html
BDE-209 full pathway	Decabromodiphenyl ether	4-Bromocatechol	17345-77-6	C6H5BrO2	189.01	C1=CC(=C(C=C1Br)O)O	28487	https://pubchem.ncbi.nlm.nih.gov/compound/28487	C14843	https://www.genome.jp/entry/C14843	26503	https://www.chemspider.com/Chemical-Structure.26503.html
BDE-209 full pathway	Decabromodiphenyl ether	4-Bromophenol	106-41-2	C6H5BrO	173.01	C1=CC(=CC=C1O)Br	7808	https://pubchem.ncbi.nlm.nih.gov/compound/7808	C14453	https://www.genome.jp/entry/C14453	13842573	https://www.chemspider.com/Chemical-Structure.13842573.html
BDE-209 full pathway	Decabromodiphenyl ether	Diphenyl ether	101-84-8	C12H10O	170.21	C1=CC=C(C=C1)OC2=CC=CC=C2	7583	https://pubchem.ncbi.nlm.nih.gov/compound/7583	n/a	n/a	7302	https://www.chemspider.com/Chemical-Structure.7302.html
BDE-209 full pathway	Decabromodiphenyl ether	2-Hydroxy-4-bromo-adipic acid	n/a	C6H9BrO5	241.04	C(C(CC(=O)O)Br)C(C(=O)O)O	129853650	https://pubchem.ncbi.nlm.nih.gov/compound/129853650	n/a	n/a	n/a	n/a
Upper pathway of BDE-209 biodegradation	Decabromodiphenyl ether	2,2',3,3',4,5,5',6,6'-Nonabromodiphenyl ether (BDE-208)	437701-78-5	C12HBr9O	880.3	C1=C(C(=C(C(=C1Br)Br)OC2=C(C(=C(C(=C2Br)Br)Br)Br)Br)Br)Br	14149410	https://pubchem.ncbi.nlm.nih.gov/compound/14149410	n/a	n/a	28592503	http://www.chemspider.com/Chemical-Structure.28592503.html
Upper pathway of BDE-209 biodegradation	Decabromodiphenyl ether	2,3,3',4,4',5,6-Heptabromodiphenyl ether (BDE-190)	189084-68-2	C12H3Br7O	722.5	C1=CC(=C(C=C1OC2=C(C(=C(C(=C2Br)Br)Br)Br)Br)Br)Br	12110099	https://pubchem.ncbi.nlm.nih.gov/compound/12110099	n/a	n/a	10239075	https://www.chemspider.com/Chemical-Structure.10239075.html
Upper pathway of BDE-209 biodegradation	Decabromodiphenyl ether	2,2',4,4',5,6'-Hexabromodiphenyl ether (BDE-154)	207122-15-4	C12H4Br6O	643.6	C1=C(C=C(C(=C1Br)OC2=CC(=C(C=C2Br)Br)Br)Br)Br	15509898	https://pubchem.ncbi.nlm.nih.gov/compound/15509898	C18138	https://www.genome.jp/entry/C18138	21170702	http://www.chemspider.com/Chemical-Structure.21170702.html
Upper pathway of BDE-209 biodegradation	Decabromodiphenyl ether	2,2',3,4,4',5'-Hexabromodiphenyl ether (BDE-138)	182677-30-1	C12H4Br6O	643.6	C1=CC(=C(C(=C1OC2=CC(=C(C=C2Br)Br)Br)Br)Br)Br	15254861	https://pubchem.ncbi.nlm.nih.gov/compound/15254861	n/a	n/a	10397336	https://www.chemspider.com/Chemical-Structure.10397336.html
Upper pathway of BDE-209 biodegradation	Decabromodiphenyl ether	2,2',3,4,4'-Pentabromodiphenyl ether (BDE-85)	182346-21-0	C12H5Br5O	564.7	C1=CC(=C(C=C1Br)Br)OC2=C(C(=C(C=C2)Br)Br)Br	177368	https://pubchem.ncbi.nlm.nih.gov/compound/177368	n/a	n/a	154435	https://www.chemspider.com/Chemical-Structure.154435.html
Upper pathway of BDE-209 biodegradation	Decabromodiphenyl ether	2,2',4,4'-Tetrabromodiphenyl ether (BDE-47)	5436-43-1	C12H6Br4O	485.79	C1=CC(=C(C=C1Br)Br)OC2=C(C=C(C=C2)Br)Br	95170	https://pubchem.ncbi.nlm.nih.gov/compound/95170	C18205	https://www.genome.jp/entry/C18205	85876	https://www.chemspider.com/Chemical-Structure.85876.html
Upper pathway of BDE-209 biodegradation	Decabromodiphenyl ether	2,3',4,4'-Tetrabromodiphenyl ether (BDE-66)	189084-61-5	C12H6Br4O	485.79	C1=CC(=C(C=C1OC2=C(C=C(C=C2)Br)Br)Br)Br	15509893	https://pubchem.ncbi.nlm.nih.gov/compound/15509893	n/a	n/a	10239069	https://www.chemspider.com/Chemical-Structure.10239069.html
Upper pathway of BDE-209 biodegradation	Decabromodiphenyl ether	2,4,4'-tribromodiphenyl ether (BDE-28)	41318-75-6	C12H7Br3O	406.89	C1=CC(=CC=C1OC2=C(C=C(C=C2)Br)Br)Br	12110098	https://pubchem.ncbi.nlm.nih.gov/compound/12110098	n/a	n/a	10239063	https://www.chemspider.com/Chemical-Structure.10239063.html
Heptabrominated (BDE-183) pathway	Heptabromodiphenyl ether (BDE-183)	2,2',3,4,4',5',6-Heptabromodiphenyl ether (BDE-183)	207122-16-5	C12H3Br7O	722.5	C1=C(C(=CC(=C1Br)Br)Br)OC2=C(C(=C(C=C2Br)Br)Br)Br	15509899	https://pubchem.ncbi.nlm.nih.gov/compound/15509899	C18140	https://www.genome.jp/entry/C18140	21170701	http://www.chemspider.com/Chemical-Structure.21170701.html
Heptabrominated (BDE-183) pathway	Heptabromodiphenyl ether (BDE-183)	2,2',3,4,4',6,6'-Heptabromodiphenyl ether (BDE-184)	117948-63-7	C12H3Br7O	722.5	C1=C(C=C(C(=C1Br)OC2=C(C(=C(C=C2Br)Br)Br)Br)Br)Br	10930591	https://pubchem.ncbi.nlm.nih.gov/compound/10930591	n/a	n/a	9105831	http://www.chemspider.com/Chemical-Structure.9105831.html
Heptabrominated (BDE-183) pathway	Heptabromodiphenyl ether (BDE-183)	2,3,3',4,4',5',6-Heptabromodiphenyl ether (BDE-191)	446255-30-7	C12H3Br7O	722.5	C1=C(C=C(C(=C1Br)Br)Br)OC2=C(C(=C(C=C2Br)Br)Br)Br	53485723	https://pubchem.ncbi.nlm.nih.gov/compound/53485723	n/a	n/a	30805224	https://www.chemspider.com/Chemical-Structure.30805224.html
Heptabrominated (BDE-183) pathway	Heptabromodiphenyl ether (BDE-183)	2,2',4,4',5,6'-Hexabromodiphenyl ether (BDE-154)	207122-15-4	C12H4Br6O	643.6	C1=C(C=C(C(=C1Br)OC2=CC(=C(C=C2Br)Br)Br)Br)Br	15509898	https://pubchem.ncbi.nlm.nih.gov/compound/15509898	C18138	https://www.genome.jp/entry/C18138	21170702	http://www.chemspider.com/Chemical-Structure.21170702.html
Heptabrominated (BDE-183) pathway	Heptabromodiphenyl ether (BDE-183)	2,2',3,4,5',6-Hexabromodiphenyl ether (BDE-144)	446255-00-1	C12H4Br6O	643.6	C1=CC(=C(C=C1Br)OC2=C(C(=C(C=C2Br)Br)Br)Br)Br	86208455	https://pubchem.ncbi.nlm.nih.gov/compound/86208455	n/a	n/a	52084269	https://www.chemspider.com/Chemical-Structure.52084269.html
Heptabrominated (BDE-183) pathway	Heptabromodiphenyl ether (BDE-183)	2,2',3,4',5',6-Hexabromodiphenyl ether (BDE-149)	446255-04-5	C12H4Br6O	643.6	C1=CC(=C(C(=C1Br)OC2=CC(=C(C=C2Br)Br)Br)Br)Br	86208458	https://pubchem.ncbi.nlm.nih.gov/compound/86208458	n/a	n/a	52084273	https://www.chemspider.com/Chemical-Structure.52084273.html
Heptabrominated (BDE-183) pathway	Heptabromodiphenyl ether (BDE-183)	2,2',3,4,4',5'-Hexabromodiphenyl ether (BDE-138)	182677-30-1	C12H4Br6O	643.6	C1=CC(=C(C(=C1OC2=CC(=C(C=C2Br)Br)Br)Br)Br)Br	15254861	https://pubchem.ncbi.nlm.nih.gov/compound/15254861	n/a	n/a	10397336	https://www.chemspider.com/Chemical-Structure.10397336.html
Heptabrominated (BDE-183) pathway	Heptabromodiphenyl ether (BDE-183)	2,2',3,4,4'-Pentabromodiphenyl ether (BDE-85)	182346-21-0	C12H5Br5O	564.7	C1=CC(=C(C=C1Br)Br)OC2=C(C(=C(C=C2)Br)Br)Br	177368	https://pubchem.ncbi.nlm.nih.gov/compound/177368	n/a	n/a	154435	https://www.chemspider.com/Chemical-Structure.154435.html
Heptabrominated (BDE-183) pathway	Heptabromodiphenyl ether (BDE-183)	2,2',4,4',5-Pentabromodiphenyl ether (BDE-99)	60348-60-9	C12H5Br5O	564.7	C1=CC(=C(C=C1Br)Br)OC2=CC(=C(C=C2Br)Br)Br	36159	https://pubchem.ncbi.nlm.nih.gov/compound/36159	C18203	https://www.genome.jp/entry/C18203	33255	https://www.chemspider.com/Chemical-Structure.33255.html
Heptabrominated (BDE-183) pathway	Heptabromodiphenyl ether (BDE-183)	2,2',4,5,5'-Pentabromodiphenyl ether (BDE-101)	446254-65-5	C12H5Br5O	564.7	C1=CC(=C(C=C1Br)OC2=CC(=C(C=C2Br)Br)Br)Br	86208534	https://pubchem.ncbi.nlm.nih.gov/compound/86208534	n/a	n/a	52084360	https://www.chemspider.com/Chemical-Structure.52084360.html
Heptabrominated (BDE-183) pathway	Heptabromodiphenyl ether (BDE-183)	2,2',4,4',6-pentabromodiphenyl ether (BDE-100)	189084-64-8	C12H5Br5O	564.7	C1=CC(=C(C=C1Br)Br)OC2=C(C=C(C=C2Br)Br)Br	154083	https://pubchem.ncbi.nlm.nih.gov/compound/154083	n/a	n/a	135795	https://www.chemspider.com/Chemical-Structure.135795.html
Heptabrominated (BDE-183) pathway	Heptabromodiphenyl ether (BDE-183)	2,2',4,4'-Tetrabromodiphenyl ether (BDE-47)	5436-43-1	C12H6Br4O	485.79	C1=CC(=C(C=C1Br)Br)OC2=C(C=C(C=C2)Br)Br	95170	https://pubchem.ncbi.nlm.nih.gov/compound/95170	C18205	https://www.genome.jp/entry/C18205	85876	https://www.chemspider.com/Chemical-Structure.85876.html
Heptabrominated (BDE-183) pathway	Heptabromodiphenyl ether (BDE-183)	2,3',4,4'-Tetrabromodiphenyl ether (BDE-66)	189084-61-5	C12H6Br4O	485.79	C1=CC(=C(C=C1OC2=C(C=C(C=C2)Br)Br)Br)Br	15509893	https://pubchem.ncbi.nlm.nih.gov/compound/15509893	n/a	n/a	10239069	https://www.chemspider.com/Chemical-Structure.10239069.html
Heptabrominated (BDE-183) pathway	Heptabromodiphenyl ether (BDE-183)	2,2',4,5'-Tetrabromodiphenyl ether (BDE-49)	243982-82-3	C12H6Br4O	485.79	C1=CC(=C(C=C1Br)Br)OC2=C(C=CC(=C2)Br)Br	15509892	https://pubchem.ncbi.nlm.nih.gov/compound/15509892	C18204	https://www.genome.jp/entry/C18204	21170704	https://www.chemspider.com/Chemical-Structure.21170704.html
Heptabrominated (BDE-183) pathway	Heptabromodiphenyl ether (BDE-183)	2,2',4,6-Tetrabromodiphenyl ether (BDE-50)	446254-23-5	C12H6Br4O	485.79	C1=CC=C(C(=C1)OC2=C(C=C(C=C2Br)Br)Br)Br	86208495	https://pubchem.ncbi.nlm.nih.gov/compound/86208495	n/a	n/a	52084386	https://www.chemspider.com/Chemical-Structure.52084386.html
Heptabrominated (BDE-183) pathway	Heptabromodiphenyl ether (BDE-183)	2,2',5,5'-Tetrabromodiphenyl ether (BDE-52)	446254-24-6	C12H6Br4O	485.79	C1=CC(=C(C=C1Br)OC2=C(C=CC(=C2)Br)Br)Br	19792406	https://pubchem.ncbi.nlm.nih.gov/compound/19792406	n/a	n/a	14368403	https://www.chemspider.com/Chemical-Structure.14368403.html
Heptabrominated (BDE-183) pathway	Heptabromodiphenyl ether (BDE-183)	2,4,4'-tribromodiphenyl ether (BDE-28)	41318-75-6	C12H7Br3O	406.89	C1=CC(=CC=C1OC2=C(C=C(C=C2)Br)Br)Br	12110098	https://pubchem.ncbi.nlm.nih.gov/compound/12110098	n/a	n/a	10239063	https://www.chemspider.com/Chemical-Structure.10239063.html
Heptabrominated (BDE-183) pathway	Heptabromodiphenyl ether (BDE-183)	2,2',4-tribromodiphenyl ether (BDE-17)	147217-75-2	C12H7Br3O	406.89	C1=CC=C(C(=C1)OC2=C(C=C(C=C2)Br)Br)Br	14274807	https://pubchem.ncbi.nlm.nih.gov/compound/14274807	n/a	n/a	10239061	https://www.chemspider.com/Chemical-Structure.10239061.html
Heptabrominated (BDE-183) pathway	Heptabromodiphenyl ether (BDE-183)	2,2',6-Tribromodiphenyl ether (BDE-19)	147217-73-0	C12H7Br3O	406.89	C1=CC=C(C(=C1)OC2=C(C=CC=C2Br)Br)Br	13828344	https://pubchem.ncbi.nlm.nih.gov/compound/13828344	n/a	n/a	52084301	https://www.chemspider.com/Chemical-Structure.52084301.html
Heptabrominated (BDE-183) pathway	Heptabromodiphenyl ether (BDE-183)	2,2',5-Tribromodiphenyl ether (BDE-18)	407606-55-7	C12H7Br3O	406.89	C1=CC=C(C(=C1)OC2=C(C=CC(=C2)Br)Br)Br	85816924	https://pubchem.ncbi.nlm.nih.gov/compound/85816924	n/a	n/a	52084300	https://www.chemspider.com/Chemical-Structure.52084300.html
Heptabrominated (BDE-183) pathway	Heptabromodiphenyl ether (BDE-183)	2,4-dibromodiphenyl ether (BDE-8)	171977-44-9	C12H8Br2O	328	C1=CC=C(C=C1)OC2=C(C=C(C=C2)Br)Br	14942774	https://pubchem.ncbi.nlm.nih.gov/compound/14942774	n/a	n/a	10239056	https://www.chemspider.com/Chemical-Structure.10239056.html
Heptabrominated (BDE-183) pathway	Heptabromodiphenyl ether (BDE-183)	4,4'-Dibromodiphenyl ether (BDE-15)	2050-47-7	C12H8Br2O	328	C1=CC(=CC=C1OC2=CC=C(C=C2)Br)Br	16305	https://pubchem.ncbi.nlm.nih.gov/compound/16305	n/a	n/a	15471	https://www.chemspider.com/Chemical-Structure.15471.html
Heptabrominated (BDE-183) pathway	Heptabromodiphenyl ether (BDE-183)	4-Bromodiphenyl ether (BDE-3)	101-55-3	C12H9BrO	249.1	C1=CC=C(C=C1)OC2=CC=C(C=C2)Br	7565	https://pubchem.ncbi.nlm.nih.gov/compound/7565	n/a	n/a	7284	https://www.chemspider.com/Chemical-Structure.7284.html
Heptabrominated (BDE-183) pathway	Heptabromodiphenyl ether (BDE-183)	4-Bromocatechol	17345-77-6	C6H5BrO2	189.01	C1=CC(=C(C=C1Br)O)O	28487	https://pubchem.ncbi.nlm.nih.gov/compound/28487	C14843	https://www.genome.jp/entry/C14843	26503	https://www.chemspider.com/Chemical-Structure.26503.html
Heptabrominated (BDE-183) pathway	Heptabromodiphenyl ether (BDE-183)	4-Bromophenol	106-41-2	C6H5BrO	173.01	C1=CC(=CC=C1O)Br	7808	https://pubchem.ncbi.nlm.nih.gov/compound/7808	C14453	https://www.genome.jp/entry/C14453	13842573	https://www.chemspider.com/Chemical-Structure.13842573.html
Heptabrominated (BDE-183) pathway	Heptabromodiphenyl ether (BDE-183)	Diphenyl ether	101-84-8	C12H10O	170.21	C1=CC=C(C=C1)OC2=CC=CC=C2	7583	https://pubchem.ncbi.nlm.nih.gov/compound/7583	n/a	n/a	7302	https://www.chemspider.com/Chemical-Structure.7302.html
Heptabrominated (BDE-183) pathway	Heptabromodiphenyl ether (BDE-183)	2-Hydroxy-4-bromo-adipic acid	n/a	C6H9BrO5	241.04	C(C(CC(=O)O)Br)C(C(=O)O)O	129853650	https://pubchem.ncbi.nlm.nih.gov/compound/129853650	n/a	n/a	n/a	n/a
Hexabrominated (BDE-154) pathway	Hexabromodiphenyl ether (BDE-154)	2,2',4,4',5,6'-Hexabromodiphenyl ether (BDE-154)	207122-15-4	C12H4Br6O	643.6	C1=C(C=C(C(=C1Br)OC2=CC(=C(C=C2Br)Br)Br)Br)Br	15509898	https://pubchem.ncbi.nlm.nih.gov/compound/15509898	C18138	https://www.genome.jp/entry/C18138	21170702	http://www.chemspider.com/Chemical-Structure.21170702.html
Hexabrominated (BDE-154) pathway	Hexabromodiphenyl ether (BDE-154)	2,2',3,4,5',6-Hexabromodiphenyl ether (BDE-144)	446255-00-1	C12H4Br6O	643.6	C1=CC(=C(C=C1Br)OC2=C(C(=C(C=C2Br)Br)Br)Br)Br	86208455	https://pubchem.ncbi.nlm.nih.gov/compound/86208455	n/a	n/a	52084269	https://www.chemspider.com/Chemical-Structure.52084269.html
Hexabrominated (BDE-154) pathway	Hexabromodiphenyl ether (BDE-154)	2,2',3,4',5',6-Hexabromodiphenyl ether (BDE-149)	446255-04-5	C12H4Br6O	643.6	C1=CC(=C(C(=C1Br)OC2=CC(=C(C=C2Br)Br)Br)Br)Br	86208458	https://pubchem.ncbi.nlm.nih.gov/compound/86208458	n/a	n/a	52084273	https://www.chemspider.com/Chemical-Structure.52084273.html
Hexabrominated (BDE-154) pathway	Hexabromodiphenyl ether (BDE-154)	2,2',3,4,4',5'-Hexabromodiphenyl ether (BDE-138)	182677-30-1	C12H4Br6O	643.6	C1=CC(=C(C(=C1OC2=CC(=C(C=C2Br)Br)Br)Br)Br)Br	15254861	https://pubchem.ncbi.nlm.nih.gov/compound/15254861	n/a	n/a	10397336	https://www.chemspider.com/Chemical-Structure.10397336.html
Hexabrominated (BDE-154) pathway	Hexabromodiphenyl ether (BDE-154)	2,2',3,4,4'-Pentabromodiphenyl ether (BDE-85)	182346-21-0	C12H5Br5O	564.7	C1=CC(=C(C=C1Br)Br)OC2=C(C(=C(C=C2)Br)Br)Br	177368	https://pubchem.ncbi.nlm.nih.gov/compound/177368	n/a	n/a	154435	https://www.chemspider.com/Chemical-Structure.154435.html
Hexabrominated (BDE-154) pathway	Hexabromodiphenyl ether (BDE-154)	2,2',4,4',5-Pentabromodiphenyl ether (BDE-99)	60348-60-9	C12H5Br5O	564.7	C1=CC(=C(C=C1Br)Br)OC2=CC(=C(C=C2Br)Br)Br	36159	https://pubchem.ncbi.nlm.nih.gov/compound/36159	C18203	https://www.genome.jp/entry/C18203	33255	https://www.chemspider.com/Chemical-Structure.33255.html
Hexabrominated (BDE-154) pathway	Hexabromodiphenyl ether (BDE-154)	2,2',4,5,5'-Pentabromodiphenyl ether (BDE-101)	446254-65-5	C12H5Br5O	564.7	C1=CC(=C(C=C1Br)OC2=CC(=C(C=C2Br)Br)Br)Br	86208534	https://pubchem.ncbi.nlm.nih.gov/compound/86208534	n/a	n/a	52084360	https://www.chemspider.com/Chemical-Structure.52084360.html
Hexabrominated (BDE-154) pathway	Hexabromodiphenyl ether (BDE-154)	2,2',4,4',6-pentabromodiphenyl ether (BDE-100)	189084-64-8	C12H5Br5O	564.7	C1=CC(=C(C=C1Br)Br)OC2=C(C=C(C=C2Br)Br)Br	154083	https://pubchem.ncbi.nlm.nih.gov/compound/154083	n/a	n/a	135795	https://www.chemspider.com/Chemical-Structure.135795.html
Hexabrominated (BDE-154) pathway	Hexabromodiphenyl ether (BDE-154)	2,2',4,4'-Tetrabromodiphenyl ether (BDE-47)	5436-43-1	C12H6Br4O	485.79	C1=CC(=C(C=C1Br)Br)OC2=C(C=C(C=C2)Br)Br	95170	https://pubchem.ncbi.nlm.nih.gov/compound/95170	C18205	https://www.genome.jp/entry/C18205	85876	https://www.chemspider.com/Chemical-Structure.85876.html
Hexabrominated (BDE-154) pathway	Hexabromodiphenyl ether (BDE-154)	2,3',4,4'-Tetrabromodiphenyl ether (BDE-66)	189084-61-5	C12H6Br4O	485.79	C1=CC(=C(C=C1OC2=C(C=C(C=C2)Br)Br)Br)Br	15509893	https://pubchem.ncbi.nlm.nih.gov/compound/15509893	n/a	n/a	10239069	https://www.chemspider.com/Chemical-Structure.10239069.html
Hexabrominated (BDE-154) pathway	Hexabromodiphenyl ether (BDE-154)	2,2',4,5'-Tetrabromodiphenyl ether (BDE-49)	243982-82-3	C12H6Br4O	485.79	C1=CC(=C(C=C1Br)Br)OC2=C(C=CC(=C2)Br)Br	15509892	https://pubchem.ncbi.nlm.nih.gov/compound/15509892	C18204	https://www.genome.jp/entry/C18204	21170704	https://www.chemspider.com/Chemical-Structure.21170704.html
Hexabrominated (BDE-154) pathway	Hexabromodiphenyl ether (BDE-154)	2,2',4,6-Tetrabromodiphenyl ether (BDE-50)	446254-23-5	C12H6Br4O	485.79	C1=CC=C(C(=C1)OC2=C(C=C(C=C2Br)Br)Br)Br	86208495	https://pubchem.ncbi.nlm.nih.gov/compound/86208495	n/a	n/a	52084386	https://www.chemspider.com/Chemical-Structure.52084386.html
Hexabrominated (BDE-154) pathway	Hexabromodiphenyl ether (BDE-154)	2,2',5,5'-Tetrabromodiphenyl ether (BDE-52)	446254-24-6	C12H6Br4O	485.79	C1=CC(=C(C=C1Br)OC2=C(C=CC(=C2)Br)Br)Br	19792406	https://pubchem.ncbi.nlm.nih.gov/compound/19792406	n/a	n/a	14368403	https://www.chemspider.com/Chemical-Structure.14368403.html
Hexabrominated (BDE-154) pathway	Hexabromodiphenyl ether (BDE-154)	2,4,4'-tribromodiphenyl ether (BDE-28)	41318-75-6	C12H7Br3O	406.89	C1=CC(=CC=C1OC2=C(C=C(C=C2)Br)Br)Br	12110098	https://pubchem.ncbi.nlm.nih.gov/compound/12110098	n/a	n/a	10239063	https://www.chemspider.com/Chemical-Structure.10239063.html
Hexabrominated (BDE-154) pathway	Hexabromodiphenyl ether (BDE-154)	2,2',4-tribromodiphenyl ether (BDE-17)	147217-75-2	C12H7Br3O	406.89	C1=CC=C(C(=C1)OC2=C(C=C(C=C2)Br)Br)Br	14274807	https://pubchem.ncbi.nlm.nih.gov/compound/14274807	n/a	n/a	10239061	https://www.chemspider.com/Chemical-Structure.10239061.html
Hexabrominated (BDE-154) pathway	Hexabromodiphenyl ether (BDE-154)	2,2',6-Tribromodiphenyl ether (BDE-19)	147217-73-0	C12H7Br3O	406.89	C1=CC=C(C(=C1)OC2=C(C=CC=C2Br)Br)Br	13828344	https://pubchem.ncbi.nlm.nih.gov/compound/13828344	n/a	n/a	52084301	https://www.chemspider.com/Chemical-Structure.52084301.html
Hexabrominated (BDE-154) pathway	Hexabromodiphenyl ether (BDE-154)	2,2',5-Tribromodiphenyl ether (BDE-18)	407606-55-7	C12H7Br3O	406.89	C1=CC=C(C(=C1)OC2=C(C=CC(=C2)Br)Br)Br	85816924	https://pubchem.ncbi.nlm.nih.gov/compound/85816924	n/a	n/a	52084300	https://www.chemspider.com/Chemical-Structure.52084300.html
Hexabrominated (BDE-154) pathway	Hexabromodiphenyl ether (BDE-154)	2,4-dibromodiphenyl ether (BDE-8)	171977-44-9	C12H8Br2O	328	C1=CC=C(C=C1)OC2=C(C=C(C=C2)Br)Br	14942774	https://pubchem.ncbi.nlm.nih.gov/compound/14942774	n/a	n/a	10239056	https://www.chemspider.com/Chemical-Structure.10239056.html
Hexabrominated (BDE-154) pathway	Hexabromodiphenyl ether (BDE-154)	4,4'-Dibromodiphenyl ether (BDE-15)	2050-47-7	C12H8Br2O	328	C1=CC(=CC=C1OC2=CC=C(C=C2)Br)Br	16305	https://pubchem.ncbi.nlm.nih.gov/compound/16305	n/a	n/a	15471	https://www.chemspider.com/Chemical-Structure.15471.html
Hexabrominated (BDE-154) pathway	Hexabromodiphenyl ether (BDE-154)	4-Bromodiphenyl ether (BDE-3)	101-55-3	C12H9BrO	249.1	C1=CC=C(C=C1)OC2=CC=C(C=C2)Br	7565	https://pubchem.ncbi.nlm.nih.gov/compound/7565	n/a	n/a	7284	https://www.chemspider.com/Chemical-Structure.7284.html
Hexabrominated (BDE-154) pathway	Hexabromodiphenyl ether (BDE-154)	4-Bromocatechol	17345-77-6	C6H5BrO2	189.01	C1=CC(=C(C=C1Br)O)O	28487	https://pubchem.ncbi.nlm.nih.gov/compound/28487	C14843	https://www.genome.jp/entry/C14843	26503	https://www.chemspider.com/Chemical-Structure.26503.html
Hexabrominated (BDE-154) pathway	Hexabromodiphenyl ether (BDE-154)	4-Bromophenol	106-41-2	C6H5BrO	173.01	C1=CC(=CC=C1O)Br	7808	https://pubchem.ncbi.nlm.nih.gov/compound/7808	C14453	https://www.genome.jp/entry/C14453	13842573	https://www.chemspider.com/Chemical-Structure.13842573.html
Hexabrominated (BDE-154) pathway	Hexabromodiphenyl ether (BDE-154)	Diphenyl ether	101-84-8	C12H10O	170.21	C1=CC=C(C=C1)OC2=CC=CC=C2	7583	https://pubchem.ncbi.nlm.nih.gov/compound/7583	n/a	n/a	7302	https://www.chemspider.com/Chemical-Structure.7302.html
Hexabrominated (BDE-154) pathway	Hexabromodiphenyl ether (BDE-154)	2-Hydroxy-4-bromo-adipic acid	n/a	C6H9BrO5	241.04	C(C(CC(=O)O)Br)C(C(=O)O)O	129853650	https://pubchem.ncbi.nlm.nih.gov/compound/129853650	n/a	n/a	n/a	n/a
Pentabrominated (BDE-99) pathway	Pentabromodiphenyl ether (BDE-99)	2,2',4,4',5-Pentabromodiphenyl ether (BDE-99)	60348-60-9	C12H5Br5O	564.7	C1=CC(=C(C=C1Br)Br)OC2=CC(=C(C=C2Br)Br)Br	36159	https://pubchem.ncbi.nlm.nih.gov/compound/36159	C18203	https://www.genome.jp/entry/C18203	33255	https://www.chemspider.com/Chemical-Structure.33255.html
Pentabrominated (BDE-99) pathway	Pentabromodiphenyl ether (BDE-99)	2,2',4,5,5'-Pentabromodiphenyl ether (BDE-101)	446254-65-5	C12H5Br5O	564.7	C1=CC(=C(C=C1Br)OC2=CC(=C(C=C2Br)Br)Br)Br	86208534	https://pubchem.ncbi.nlm.nih.gov/compound/86208534	n/a	n/a	52084360	https://www.chemspider.com/Chemical-Structure.52084360.html
Pentabrominated (BDE-99) pathway	Pentabromodiphenyl ether (BDE-99)	2,2',4,4',6-pentabromodiphenyl ether (BDE-100)	189084-64-8	C12H5Br5O	564.7	C1=CC(=C(C=C1Br)Br)OC2=C(C=C(C=C2Br)Br)Br	154083	https://pubchem.ncbi.nlm.nih.gov/compound/154083	n/a	n/a	135795	https://www.chemspider.com/Chemical-Structure.135795.html
Pentabrominated (BDE-99) pathway	Pentabromodiphenyl ether (BDE-99)	2,2',4,4'-Tetrabromodiphenyl ether (BDE-47)	5436-43-1	C12H6Br4O	485.79	C1=CC(=C(C=C1Br)Br)OC2=C(C=C(C=C2)Br)Br	95170	https://pubchem.ncbi.nlm.nih.gov/compound/95170	C18205	https://www.genome.jp/entry/C18205	85876	https://www.chemspider.com/Chemical-Structure.85876.html
Pentabrominated (BDE-99) pathway	Pentabromodiphenyl ether (BDE-99)	2,3',4,4'-Tetrabromodiphenyl ether (BDE-66)	189084-61-5	C12H6Br4O	485.79	C1=CC(=C(C=C1OC2=C(C=C(C=C2)Br)Br)Br)Br	15509893	https://pubchem.ncbi.nlm.nih.gov/compound/15509893	n/a	n/a	10239069	https://www.chemspider.com/Chemical-Structure.10239069.html
Pentabrominated (BDE-99) pathway	Pentabromodiphenyl ether (BDE-99)	2,2',4,5'-Tetrabromodiphenyl ether (BDE-49)	243982-82-3	C12H6Br4O	485.79	C1=CC(=C(C=C1Br)Br)OC2=C(C=CC(=C2)Br)Br	15509892	https://pubchem.ncbi.nlm.nih.gov/compound/15509892	C18204	https://www.genome.jp/entry/C18204	21170704	https://www.chemspider.com/Chemical-Structure.21170704.html
Pentabrominated (BDE-99) pathway	Pentabromodiphenyl ether (BDE-99)	2,2',4,6-Tetrabromodiphenyl ether (BDE-50)	446254-23-5	C12H6Br4O	485.79	C1=CC=C(C(=C1)OC2=C(C=C(C=C2Br)Br)Br)Br	86208495	https://pubchem.ncbi.nlm.nih.gov/compound/86208495	n/a	n/a	52084386	https://www.chemspider.com/Chemical-Structure.52084386.html
Pentabrominated (BDE-99) pathway	Pentabromodiphenyl ether (BDE-99)	2,2',5,5'-Tetrabromodiphenyl ether (BDE-52)	446254-24-6	C12H6Br4O	485.79	C1=CC(=C(C=C1Br)OC2=C(C=CC(=C2)Br)Br)Br	19792406	https://pubchem.ncbi.nlm.nih.gov/compound/19792406	n/a	n/a	14368403	https://www.chemspider.com/Chemical-Structure.14368403.html
Pentabrominated (BDE-99) pathway	Pentabromodiphenyl ether (BDE-99)	2,4,4'-tribromodiphenyl ether (BDE-28)	41318-75-6	C12H7Br3O	406.89	C1=CC(=CC=C1OC2=C(C=C(C=C2)Br)Br)Br	12110098	https://pubchem.ncbi.nlm.nih.gov/compound/12110098	n/a	n/a	10239063	https://www.chemspider.com/Chemical-Structure.10239063.html
Pentabrominated (BDE-99) pathway	Pentabromodiphenyl ether (BDE-99)	2,2',4-tribromodiphenyl ether (BDE-17)	147217-75-2	C12H7Br3O	406.89	C1=CC=C(C(=C1)OC2=C(C=C(C=C2)Br)Br)Br	14274807	https://pubchem.ncbi.nlm.nih.gov/compound/14274807	n/a	n/a	10239061	https://www.chemspider.com/Chemical-Structure.10239061.html
Pentabrominated (BDE-99) pathway	Pentabromodiphenyl ether (BDE-99)	2,2',6-Tribromodiphenyl ether (BDE-19)	147217-73-0	C12H7Br3O	406.89	C1=CC=C(C(=C1)OC2=C(C=CC=C2Br)Br)Br	13828344	https://pubchem.ncbi.nlm.nih.gov/compound/13828344	n/a	n/a	52084301	https://www.chemspider.com/Chemical-Structure.52084301.html
Pentabrominated (BDE-99) pathway	Pentabromodiphenyl ether (BDE-99)	2,2',5-Tribromodiphenyl ether (BDE-18)	407606-55-7	C12H7Br3O	406.89	C1=CC=C(C(=C1)OC2=C(C=CC(=C2)Br)Br)Br	85816924	https://pubchem.ncbi.nlm.nih.gov/compound/85816924	n/a	n/a	52084300	https://www.chemspider.com/Chemical-Structure.52084300.html
Pentabrominated (BDE-99) pathway	Pentabromodiphenyl ether (BDE-99)	2,4-dibromodiphenyl ether (BDE-8)	171977-44-9	C12H8Br2O	328	C1=CC=C(C=C1)OC2=C(C=C(C=C2)Br)Br	14942774	https://pubchem.ncbi.nlm.nih.gov/compound/14942774	n/a	n/a	10239056	https://www.chemspider.com/Chemical-Structure.10239056.html
Pentabrominated (BDE-99) pathway	Pentabromodiphenyl ether (BDE-99)	4,4'-Dibromodiphenyl ether (BDE-15)	2050-47-7	C12H8Br2O	328	C1=CC(=CC=C1OC2=CC=C(C=C2)Br)Br	16305	https://pubchem.ncbi.nlm.nih.gov/compound/16305	n/a	n/a	15471	https://www.chemspider.com/Chemical-Structure.15471.html
Pentabrominated (BDE-99) pathway	Pentabromodiphenyl ether (BDE-99)	4-Bromodiphenyl ether (BDE-3)	101-55-3	C12H9BrO	249.1	C1=CC=C(C=C1)OC2=CC=C(C=C2)Br	7565	https://pubchem.ncbi.nlm.nih.gov/compound/7565	n/a	n/a	7284	https://www.chemspider.com/Chemical-Structure.7284.html
Pentabrominated (BDE-99) pathway	Pentabromodiphenyl ether (BDE-99)	4-Bromocatechol	17345-77-6	C6H5BrO2	189.01	C1=CC(=C(C=C1Br)O)O	28487	https://pubchem.ncbi.nlm.nih.gov/compound/28487	C14843	https://www.genome.jp/entry/C14843	26503	https://www.chemspider.com/Chemical-Structure.26503.html
Pentabrominated (BDE-99) pathway	Pentabromodiphenyl ether (BDE-99)	4-Bromophenol	106-41-2	C6H5BrO	173.01	C1=CC(=CC=C1O)Br	7808	https://pubchem.ncbi.nlm.nih.gov/compound/7808	C14453	https://www.genome.jp/entry/C14453	13842573	https://www.chemspider.com/Chemical-Structure.13842573.html
Pentabrominated (BDE-99) pathway	Pentabromodiphenyl ether (BDE-99)	Diphenyl ether	101-84-8	C12H10O	170.21	C1=CC=C(C=C1)OC2=CC=CC=C2	7583	https://pubchem.ncbi.nlm.nih.gov/compound/7583	n/a	n/a	7302	https://www.chemspider.com/Chemical-Structure.7302.html
Pentabrominated (BDE-99) pathway	Pentabromodiphenyl ether (BDE-99)	2-Hydroxy-4-bromo-adipic acid	n/a	C6H9BrO5	241.04	C(C(CC(=O)O)Br)C(C(=O)O)O	129853650	https://pubchem.ncbi.nlm.nih.gov/compound/129853650	n/a	n/a	n/a	n/a
2,2',4,4'-tetrabrominated (BDE-47)	2,2',4,4'-Tetrabromodiphenyl ether (BDE-47)	2,2',4-tribromodiphenyl ether (BDE-17)	147217-75-2	C12H7Br3O	406.89	C1=CC=C(C(=C1)OC2=C(C=C(C=C2)Br)Br)Br	14274807	https://pubchem.ncbi.nlm.nih.gov/compound/14274807	n/a	n/a	10239061	https://www.chemspider.com/Chemical-Structure.10239061.html
2,2',4,4'-tetrabrominated (BDE-47)	2,2',4,4'-Tetrabromodiphenyl ether (BDE-47)	2,4,4'-tribromodiphenyl ether (BDE-28)	41318-75-6	C12H7Br3O	406.89	C1=CC(=CC=C1OC2=C(C=C(C=C2)Br)Br)Br	12110098	https://pubchem.ncbi.nlm.nih.gov/compound/12110098	n/a	n/a	10239063	https://www.chemspider.com/Chemical-Structure.10239063.html
2,2',4,4'-tetrabrominated (BDE-47)	2,2',4,4'-Tetrabromodiphenyl ether (BDE-47)	5-hydroxy-2,2',4,4'-tetrabromodiphenyl ether (5-OH-BDE-47)	602326-30-7	C12H6Br4O2	501.79	C1=CC(=C(C=C1Br)Br)OC2=C(C=C(C(=C2)O)Br)Br	11730812	https://pubchem.ncbi.nlm.nih.gov/compound/11730812	n/a	n/a	9905528	https://www.chemspider.com/Chemical-Structure.9905528.html
2,2',4,4'-tetrabrominated (BDE-47)	2,2',4,4'-Tetrabromodiphenyl ether (BDE-47)	6-Hydroxy-2,2',4,4'-tetrabromodiphenyl ether (6-OH-BDE-47)	79755-43-4	C12H6Br4O2	501.79	C1=CC(=C(C=C1Br)Br)OC2=C(C=C(C=C2Br)Br)O	3086109	https://pubchem.ncbi.nlm.nih.gov/compound/3086109	n/a	n/a	2342810	https://www.chemspider.com/Chemical-Structure.2342810.html
2,2',4,4'-tetrabrominated (BDE-47)	2,2',4,4'-Tetrabromodiphenyl ether (BDE-47)	4'-Hydroxy-2,2',4-tribromodiphenyl ether (4'-OH-BDE-17)	n/a	C12H7Br3O2	422.89	C1=CC(=C(C=C1O)Br)OC2=C(C=C(C=C2)Br)Br	11026243	https://pubchem.ncbi.nlm.nih.gov/compound/11026243	n/a	n/a	9201424	https://www.chemspider.com/Chemical-Structure.9201424.html
2,2',4,4'-tetrabrominated (BDE-47)	2,2',4,4'-Tetrabromodiphenyl ether (BDE-47)	2'-Hydroxy-2,4,4'-tribromodiphenyl ether (2'-OH-BDE-28)	n/a	C12H7Br3O2	422.89	C1=CC(=C(C=C1Br)O)OC2=C(C=C(C=C2)Br)Br	11026242	https://pubchem.ncbi.nlm.nih.gov/compound/11026242	n/a	n/a	9201423	https://www.chemspider.com/Chemical-Structure.9201423.html
2,2',4,4'-tetrabrominated (BDE-47)	2,2',4,4'-Tetrabromodiphenyl ether (BDE-47)	2,4-Dibromophenol (2,4-DBP)	171977-44-9	C12H8Br2O	328	C1=CC=C(C=C1)OC2=C(C=C(C=C2)Br)Br	14942774	https://pubchem.ncbi.nlm.nih.gov/compound/14942774	n/a	n/a	10239056	https://www.chemspider.com/Chemical-Structure.10239056.html
2,2',4,4'-tetrabrominated (BDE-47)	2,2',4,4'-Tetrabromodiphenyl ether (BDE-47)	4-bromophenol (4-BP)	106-41-2	C6H5BrO	173.01	C1=CC(=CC=C1O)Br	7808	https://pubchem.ncbi.nlm.nih.gov/compound/7808	C14453	https://www.genome.jp/entry/C14453	13842573	https://www.chemspider.com/Chemical-Structure.13842573.html
2,2',4,4'-tetrabrominated (BDE-47)	2,2',4,4'-Tetrabromodiphenyl ether (BDE-47)	Carbon dioxide	124-38-9	CO2	44	C(=O)=O	280	https://pubchem.ncbi.nlm.nih.gov/compound/280	C00011	https://www.genome.jp/entry/C00011	274	http://www.chemspider.com/Chemical-Structure.274.html
2,2',4,4'-tetrabrominated (BDE-47)	2,2',4,4'-Tetrabromodiphenyl ether (BDE-47)	Water	7732-18-5	H2O	18.02	O	962	https://pubchem.ncbi.nlm.nih.gov/compound/962	C00001	https://www.genome.jp/entry/C00001	937	http://www.chemspider.com/Chemical-Structure.937.html
2,2',4,4'-tetrabrominated (BDE-47)	2,2',4,4'-Tetrabromodiphenyl ether (BDE-47)	Bromide ions	24959-67-9	Br-	79.9	[Br-]	259	https://pubchem.ncbi.nlm.nih.gov/compound/259	C01324	https://www.genome.jp/entry/C01324	254	https://www.chemspider.com/Chemical-Structure.254.html
Anaerobic Reductive Dechlorination of PCDD pathway	1,2,3,4-tetrachlorodibenzo-p-dioxin (1,2,3,4-TeCDD)	1,2,3-trichlorodibenzo-p-dioxin (1,2,3-TCDD)	54536-17-3	C12H5Cl3O2	287.5	C1=CC=C2C(=C1)OC3=CC(=C(C(=C3O2)Cl)Cl)Cl	91654	https://pubchem.ncbi.nlm.nih.gov/compound/91654	n/a	n/a	82757	https://www.chemspider.com/Chemical-Structure.82757.html
Anaerobic Reductive Dechlorination of PCDD pathway	1,2,3,4-tetrachlorodibenzo-p-dioxin (1,2,3,4-TeCDD)	1,2,4-trichlorodibenzo-p-dioxin (1,2,4-TCDD)	39227-58-2	C12H5Cl3O2	287.5	C1=CC=C2C(=C1)OC3=C(O2)C(=C(C=C3Cl)Cl)Cl	38253	https://pubchem.ncbi.nlm.nih.gov/compound/38253	n/a	n/a	35062	https://www.chemspider.com/Chemical-Structure.35062.html
Anaerobic Reductive Dechlorination of PCDD pathway	1,2,3,4-tetrachlorodibenzo-p-dioxin (1,2,3,4-TeCDD)	1,3-dichlorodibenzo-p-dioxin (1,3-DCDD)	50585-39-2	C12H6Cl2O2	253.08	C1=CC=C2C(=C1)OC3=C(O2)C(=CC(=C3)Cl)Cl	39727	https://pubchem.ncbi.nlm.nih.gov/compound/39727	n/a	n/a	36324	https://www.chemspider.com/Chemical-Structure.36324.html
Anaerobic Reductive Dechlorination of PCDD pathway	1,2,3,4-tetrachlorodibenzo-p-dioxin (1,2,3,4-TeCDD)	2,3-dichlorodibenzo-p-dioxin (2,3-DCDD)	29446-15-9	C12H6Cl2O2	253.08	C1=CC=C2C(=C1)OC3=CC(=C(C=C3O2)Cl)Cl	34586	https://pubchem.ncbi.nlm.nih.gov/compound/34586	n/a	n/a	31828	https://www.chemspider.com/Chemical-Structure.31828.html
Anaerobic Reductive Dechlorination of PCDD pathway	1,2,3,4-tetrachlorodibenzo-p-dioxin (1,2,3,4-TeCDD)	2-monochlorodibenzo-p-dioxin (2-MCDD)	39227-54-8	C12H7ClO2	218.63	C1=CC=C2C(=C1)OC3=C(O2)C=C(C=C3)Cl	38252	https://pubchem.ncbi.nlm.nih.gov/compound/38252	n/a	n/a	35061	https://www.chemspider.com/Chemical-Structure.35061.html
Anaerobic Reductive Dechlorination of PCDF pathway	1,2,3,4-tetrachlorodibenzofuran (1,2,3,4-TeCDF)	1,3,4-trichlorodibenzofuran (1,3,4-TrCDF)	43048-00-6	C12H5Cl3O	271.5	C1=CC=C2C(=C1)C3=C(O2)C(=C(C=C3Cl)Cl)Cl	32436	https://pubchem.ncbi.nlm.nih.gov/compound/32436	n/a	n/a	30061	https://www.chemspider.com/Chemical-Structure.30061.html
Anaerobic Reductive Dechlorination of PCDF pathway	1,2,3,4-tetrachlorodibenzofuran (1,2,3,4-TeCDF)	1,2,4-trichlorodibenzofuran (1,2,4-TrCDF)	24478-73-7	C12H5Cl3O	271.5	C1=CC=C2C(=C1)C3=C(O2)C(=CC(=C3Cl)Cl)Cl	527708	https://pubchem.ncbi.nlm.nih.gov/compound/527708	n/a	n/a	459896	https://www.chemspider.com/Chemical-Structure.459896.html
Anaerobic Reductive Dechlorination of PCDF pathway	1,2,3,4-tetrachlorodibenzofuran (1,2,3,4-TeCDF)	1,2,3-trichlorodibenzofuran (1,2,3-TrCDF)	83636-47-9	C12H5Cl3O	271.5	C1=CC=C2C(=C1)C3=C(C(=C(C=C3O2)Cl)Cl)Cl	55054	https://pubchem.ncbi.nlm.nih.gov/compound/55054	n/a	n/a	49718	https://www.chemspider.com/Chemical-Structure.49718.html
Anaerobic Reductive Dechlorination of PCDF pathway	1,2,3,4-tetrachlorodibenzofuran (1,2,3,4-TeCDF)	1,3-dichlorodibenzofuran (1,3-DiCDF)	94538-00-8	C12H6Cl2O	237.08	C1=CC=C2C(=C1)C3=C(O2)C=C(C=C3Cl)Cl	32437	https://pubchem.ncbi.nlm.nih.gov/compound/32437	n/a	n/a	30062	https://www.chemspider.com/Chemical-Structure.30062.html
Anaerobic Reductive Dechlorination of PCDF pathway	1,2,3,4-tetrachlorodibenzofuran (1,2,3,4-TeCDF)	1,4-dichlorodibenzofuran (1,4-DiCDF)	94538-01-9	C12H6Cl2O	237.08	C1=CC=C2C(=C1)C3=C(C=CC(=C3O2)Cl)Cl	56776	https://pubchem.ncbi.nlm.nih.gov/compound/56776	n/a	n/a	51194	https://www.chemspider.com/Chemical-Structure.51194.html
Anaerobic Reductive Dechlorination of PCDF pathway	1,2,3,4-tetrachlorodibenzofuran (1,2,3,4-TeCDF)	2,4-dichlorodibenzofuran (2,4-DiCDF)	24478-74-8	C12H6Cl2O	237.08	C1=CC=C2C(=C1)C3=C(O2)C(=CC(=C3)Cl)Cl	527712	https://pubchem.ncbi.nlm.nih.gov/compound/527712	n/a	n/a	459898	https://www.chemspider.com/Chemical-Structure.459898.html
Anaerobic Reductive Dechlorination of PCDF pathway	1,2,3,4-tetrachlorodibenzofuran (1,2,3,4-TeCDF)	1,2-dichlorodibenzofuran (1,2-DiCDF)	64126-85-8	C12H6Cl2O	237.08	C1=CC=C2C(=C1)C3=C(O2)C=CC(=C3Cl)Cl	47298	https://pubchem.ncbi.nlm.nih.gov/compound/47298	n/a	n/a	43047	https://www.chemspider.com/Chemical-Structure.43047.html
Anaerobic Reductive Dechlorination of PCDF pathway	1,2,3,4-tetrachlorodibenzofuran (1,2,3,4-TeCDF)	2,3-dichlorodibenzofuran (2,3-DiCDF)	64126-86-9	C12H6Cl2O	237.08	C1=CC=C2C(=C1)C3=CC(=C(C=C3O2)Cl)Cl	47299	https://pubchem.ncbi.nlm.nih.gov/compound/47299	n/a	n/a	43048	https://www.chemspider.com/Chemical-Structure.43048.html
Hexabromocyclododecane pathway	Hexabromocyclododecane	Pentabromocyclododecanol (PBCDOH)	n/a	C12H19Br5O	578.8	C1CCCCC(C(C(CCCC1)(Br)Br)(Br)Br)(O)Br	135391378	https://pubchem.ncbi.nlm.nih.gov/compound/135391378	n/a	n/a	n/a	n/a
Hexabromocyclododecane pathway	Hexabromocyclododecane	Pentabromocyclododecene (PBCDE)	n/a	C12H17Br5	560.8	C1CCCC/C(=C(\C(C(CCC1)Br)(Br)Br)/Br)/Br	129830096	https://pubchem.ncbi.nlm.nih.gov/compound/129830096	n/a	n/a	65793369	https://www.chemspider.com/Chemical-Structure.65793369.html
Hexabromocyclododecane pathway	Hexabromocyclododecane	Tetrabromocyclododecene (TBCD)	n/a	C12H18Br4	481.89	C1CCCC/C(=C(\C(CCCC1)(Br)Br)/Br)/Br	17927576	https://pubchem.ncbi.nlm.nih.gov/compound/17927576	n/a	n/a	n/a	n/a
Hexabromocyclododecane pathway	Hexabromocyclododecane	Tribromocyclododecane (TriBCD)	n/a	C12H21Br3	405.01	C1CCCCC(C(C(CCCC1)Br)Br)Br	18373635	https://pubchem.ncbi.nlm.nih.gov/compound/18373635	n/a	n/a	n/a	n/a
Hexabromocyclododecane pathway	Hexabromocyclododecane	Dibromocyclododecane (DBCD)	66768-00-1	C12H22Br2	326.11	C1CCCCCC(C(CCCC1)Br)Br	13111000	https://pubchem.ncbi.nlm.nih.gov/compound/13111000	n/a	n/a	62835752	https://www.chemspider.com/Chemical-Structure.62835752.html
Hexabromocyclododecane pathway	Hexabromocyclododecane	Bromocyclododecane (BCD)	7795-35-9	C12H23Br	247.21	C1CCCCCC(CCCCC1)Br	2775080	https://pubchem.ncbi.nlm.nih.gov/compound/2775080	n/a	n/a	2055453	https://www.chemspider.com/Chemical-Structure.2055453.html
Hexabromocyclododecane pathway	Hexabromocyclododecane	Cyclododecatriene (CDT)	676-22-2	C12H18	162.27	C1/C=C\CC/C=C\CC/C=C\C1	5364361	https://pubchem.ncbi.nlm.nih.gov/compound/5364361	n/a	n/a	4516522	https://www.chemspider.com/Chemical-Structure.4516522.html
Hexabromocyclododecane pathway	Hexabromocyclododecane	Epoxy-cyclodecadiene (ECDD)	286-99-7	C12H22O	182.3	C1CCCCCC2C(O2)CCCC1	9248	https://pubchem.ncbi.nlm.nih.gov/compound/9248	n/a	n/a	8892	https://www.chemspider.com/Chemical-Structure.8892.html
Hexachlorobuta-1,3-diene pathway	Hexachlorobuta-1,3-diene	1,1,2,3,4-Pentachlorobuta-1,3-diene	5659-44-9	C4HCl5	226.3	C(=C(/C(=C(Cl)Cl)Cl)\Cl)\Cl	6365172	https://pubchem.ncbi.nlm.nih.gov/compound/6365172	n/a	n/a	4895992	https://www.chemspider.com/Chemical-Structure.4895992.html
Hexachlorobuta-1,3-diene pathway	Hexachlorobuta-1,3-diene	1,1,2,3-Tetrachloro-1,3-butadiene	921-09-5	C4H2Cl4	191.9	C=C(C(=C(Cl)Cl)Cl)Cl	13531	https://pubchem.ncbi.nlm.nih.gov/compound/13531	n/a	n/a	12943	https://www.chemspider.com/Chemical-Structure.12943.html
Hexachlorobuta-1,3-diene pathway	Hexachlorobuta-1,3-diene	1,1,2-trichloro-1,3-butadiene	2852-07_5	C4H3Cl3	157.42	C=CC(=C(Cl)Cl)Cl	17847	https://pubchem.ncbi.nlm.nih.gov/compound/17847	n/a	n/a	16865	https://www.chemspider.com/Chemical-Structure.16865.html
Hexachlorobuta-1,3-diene pathway	Hexachlorobuta-1,3-diene	2,3-Dichloro-1,3-butadiene	1653-19-6	C4H4Cl2	122.98	C=C(C(=C)Cl)Cl	15447	https://pubchem.ncbi.nlm.nih.gov/compound/15447	n/a	n/a	14699	https://www.chemspider.com/Chemical-Structure.14699.html
Hexachlorobuta-1,3-diene pathway	Hexachlorobuta-1,3-diene	2-Chlorobuta-1,3-diene	126-99-8	C4H5Cl	88.53	C=CC(=C)Cl	31369	https://pubchem.ncbi.nlm.nih.gov/compound/31369	C19208	https://www.genome.jp/entry/C19208	29102	https://www.chemspider.com/Chemical-Structure.29102.html
Hexachlorobuta-1,3-diene pathway	Hexachlorobuta-1,3-diene	1-Chloro-1,3-butadiene	627-22-5	C4H5Cl	88.53	C=CC=CCl	5462923	https://pubchem.ncbi.nlm.nih.gov/compound/5462923	n/a	n/a	23351719	https://www.chemspider.com/Chemical-Structure.23351719.html
Hexachlorobuta-1,3-diene pathway	Hexachlorobuta-1,3-diene	1,3-Butadiene	106-99-0	C4H6	54.09	C=CC=C	7845	https://pubchem.ncbi.nlm.nih.gov/compound/7845	C16450	https://www.genome.jp/entry/C16450	7557	https://www.chemspider.com/Chemical-Structure.7557.html
Hexachlorobuta-1,3-diene pathway	Hexachlorobuta-1,3-diene	1-buten-3-yne	689-97-4	C4H4	52.07	C=CC#C	12720	https://pubchem.ncbi.nlm.nih.gov/compound/12720	n/a	n/a	12197	https://www.chemspider.com/Chemical-Structure.12197.html
Hexachlorobuta-1,3-diene pathway	Hexachlorobuta-1,3-diene	1,3-Butadiyne	460-12-8	C4H2	50.06	C#CC#C	9997	https://pubchem.ncbi.nlm.nih.gov/compound/9997	n/a	n/a	9603	https://www.chemspider.com/Chemical-Structure.9603.html
Hexachlorobenzene pathway	Hexachlorobenzene	1,2,3,4,5-Pentachlorobenzene	608-93-5	C6HCl5	250.3	C1=C(C(=C(C(=C1Cl)Cl)Cl)Cl)Cl	11855	https://pubchem.ncbi.nlm.nih.gov/compound/11855	C18141	https://www.genome.jp/entry/C18141	21106570	http://www.chemspider.com/Chemical-Structure.21106570.html
Hexachlorobenzene pathway	Hexachlorobenzene	2,3,4,5,6-Pentachlorophenol	87-86-5	C6HCl5O	266.3	C1(=C(C(=C(C(=C1Cl)Cl)Cl)Cl)Cl)O	992	https://pubchem.ncbi.nlm.nih.gov/compound/992	C02575	https://www.genome.jp/entry/C02575	967	http://www.chemspider.com/Chemical-Structure.967.html
Hexachlorobenzene pathway	Hexachlorobenzene	3,4,5,6-tetrachlorobenzene-1,2-diol	1198-55-6	C6H2Cl4O2	247.9	C1(=C(C(=C(C(=C1Cl)Cl)Cl)Cl)O)O	14537	https://pubchem.ncbi.nlm.nih.gov/compound/14537	C18240	https://www.genome.jp/entry/C18240	13880	http://www.chemspider.com/Chemical-Structure.13880.html
Hexachlorobenzene pathway	Hexachlorobenzene	2,3,5,6-Tetrachlorobenzene-1,4-diol	87-87-6	C6H2Cl4O2	247.9	C1(=C(C(=C(C(=C1Cl)Cl)O)Cl)Cl)O	66603	https://pubchem.ncbi.nlm.nih.gov/compound/66603	C03434	https://www.genome.jp/entry/C03434	59970	http://www.chemspider.com/Chemical-Structure.59970.html
Hexachlorobenzene pathway	Hexachlorobenzene	1,2,3,5-Tetrachlorobenzene	634-90-2	C6H2Cl4	215.9	C1=C(C=C(C(=C1Cl)Cl)Cl)Cl	12468	https://pubchem.ncbi.nlm.nih.gov/compound/12468	n/a	n/a	21106571	http://www.chemspider.com/Chemical-Structure.21106571.html
Hexachlorobenzene pathway	Hexachlorobenzene	1,2,4,5-Tetrachlorobenzene	95-94-3	C6H2Cl4	215.9	C1=C(C(=CC(=C1Cl)Cl)Cl)Cl	7270	https://pubchem.ncbi.nlm.nih.gov/compound/7270	n/a	n/a	21106163	http://www.chemspider.com/Chemical-Structure.21106163.html
Hexachlorobenzene pathway	Hexachlorobenzene	1,2,3,4-Tetrachlorobenzene	634-66-2	C6H2Cl4	215.9	C1=CC(=C(C(=C1Cl)Cl)Cl)Cl	12463	https://pubchem.ncbi.nlm.nih.gov/compound/12463	C18236	https://www.genome.jp/entry/C18236	21106540	http://www.chemspider.com/Chemical-Structure.21106540.html
Hexachlorobenzene pathway	Hexachlorobenzene	2,3,4,6-Tetrachlorophenol	58-90-2	C6H2Cl4O	231.9	C1=C(C(=C(C(=C1Cl)Cl)Cl)O)Cl	6028	https://pubchem.ncbi.nlm.nih.gov/compound/6028	n/a	n/a	5806	http://www.chemspider.com/Chemical-Structure.5806.html
Hexachlorobenzene pathway	Hexachlorobenzene	2,3,4,5-Tetrachlorophenol	4901-51-3	C6H2Cl4O	231.9	C1=C(C(=C(C(=C1Cl)Cl)Cl)Cl)O	21013	https://pubchem.ncbi.nlm.nih.gov/compound/21013	n/a	n/a	19766	http://www.chemspider.com/Chemical-Structure.19766.html
Hexachlorobenzene pathway	Hexachlorobenzene	2,3,5,6-Tetrachlorophenol	935-95-5	C6H2Cl4O	231.9	C1=C(C(=C(C(=C1Cl)Cl)O)Cl)Cl	13636	https://pubchem.ncbi.nlm.nih.gov/compound/13636	C15505	https://www.genome.jp/entry/C15505	13047	http://www.chemspider.com/Chemical-Structure.13047.html
Hexachlorobenzene pathway	Hexachlorobenzene	1,3,5-Trichlorobenzene	108-70-3	C6H3Cl3	181.4	C1=C(C=C(C=C1Cl)Cl)Cl	7950	https://pubchem.ncbi.nlm.nih.gov/compound/7950	n/a	n/a	7662	http://www.chemspider.com/Chemical-Structure.7662.html
Hexachlorobenzene pathway	Hexachlorobenzene	1,2,4-Trichlorobenzene	120-82-1	C6H3Cl3	181.4	C1=CC(=C(C=C1Cl)Cl)Cl	13	https://pubchem.ncbi.nlm.nih.gov/compound/13	C06594	https://www.genome.jp/entry/C06594	13862559	http://www.chemspider.com/Chemical-Structure.13862559.html
Hexachlorobenzene pathway	Hexachlorobenzene	1,2,3-Trichlorobenzene	87-61-6	C6H3Cl3	181.4	C1=CC(=C(C(=C1)Cl)Cl)Cl	6895	https://pubchem.ncbi.nlm.nih.gov/compound/6895	C14408	https://www.genome.jp/entry/C14408	13864445	http://www.chemspider.com/Chemical-Structure.13864445.html
Hexachlorobenzene pathway	Hexachlorobenzene	2,3,6-Trichlorophenol	933-75-5	C6H3Cl3O	197.4	C1=CC(=C(C(=C1Cl)O)Cl)Cl	13618	https://pubchem.ncbi.nlm.nih.gov/compound/13618	n/a	n/a	13029	http://www.chemspider.com/Chemical-Structure.13029.html
Hexachlorobenzene pathway	Hexachlorobenzene	2,4,5-Trichlorophenol	95-95-4	C6H3Cl3O	197.4	C1=C(C(=CC(=C1Cl)Cl)Cl)O	7271	https://pubchem.ncbi.nlm.nih.gov/compound/7271	C07101	https://www.genome.jp/entry/C07101	7001	http://www.chemspider.com/Chemical-Structure.7001.html
Hexachlorobenzene pathway	Hexachlorobenzene	2,3,5-Trichlorophenol	933-78-8	C6H3Cl3O	197.4	C1=C(C=C(C(=C1O)Cl)Cl)Cl	13619	https://pubchem.ncbi.nlm.nih.gov/compound/13619	n/a	n/a	13030	http://www.chemspider.com/Chemical-Structure.13030.html
Hexachlorobenzene pathway	Hexachlorobenzene	3,4,5-Trichlorophenol	609-19-8	C6H3Cl3O	197.4	C1=C(C=C(C(=C1Cl)Cl)Cl)O	11859	https://pubchem.ncbi.nlm.nih.gov/compound/11859	n/a	n/a	11366	http://www.chemspider.com/Chemical-Structure.11366.html
Hexachlorobenzene pathway	Hexachlorobenzene	2,4,6-Trichlorophenol	88-06-2	C6H3Cl3O	197.4	C1=C(C=C(C(=C1Cl)O)Cl)Cl	6914	https://pubchem.ncbi.nlm.nih.gov/compound/6914	C07098	https://www.genome.jp/entry/C07098	21106172	http://www.chemspider.com/Chemical-Structure.21106172.html
Hexachlorobenzene pathway	Hexachlorobenzene	2,3,4-Trichlorophenol	15950-66-0	C6H3Cl3O	197.4	C1=CC(=C(C(=C1O)Cl)Cl)Cl	27582	https://pubchem.ncbi.nlm.nih.gov/compound/27582	n/a	n/a	25672	http://www.chemspider.com/Chemical-Structure.25672.html
Hexachlorobenzene pathway	Hexachlorobenzene	1,2-Dichlorobenzene	95-50-1	C6H4Cl2	147	C1=CC=C(C(=C1)Cl)Cl	7239	https://pubchem.ncbi.nlm.nih.gov/compound/7239	C14328	https://www.genome.jp/entry/C14328	13837988	http://www.chemspider.com/Chemical-Structure.13837988.html
Hexachlorobenzene pathway	Hexachlorobenzene	1,3-Dichlorobenzene	541-73-1	C6H4Cl2	147	C1=CC(=CC(=C1)Cl)Cl	10943	https://pubchem.ncbi.nlm.nih.gov/compound/10943	C19397	https://www.genome.jp/entry/C19397	13857694	http://www.chemspider.com/Chemical-Structure.13857694.html
Hexachlorobenzene pathway	Hexachlorobenzene	1,4-Dichlorobenzene	106-46-7	C6H4Cl2	147	C1=CC(=CC=C1Cl)Cl	4685	https://pubchem.ncbi.nlm.nih.gov/compound/4685	C07092	https://www.genome.jp/entry/C07092	13866817	http://www.chemspider.com/Chemical-Structure.13866817.html
Hexachlorobenzene pathway	Hexachlorobenzene	2,5-Dichlorophenol	583-78-8	C6H4Cl2O	163	C1=CC(=C(C=C1Cl)O)Cl	66	https://pubchem.ncbi.nlm.nih.gov/compound/66	C06602	https://www.genome.jp/entry/C06602	65	http://www.chemspider.com/Chemical-Structure.65.html
Hexachlorobenzene pathway	Hexachlorobenzene	3,5-Dichlorophenol	591-35-5	C6H4Cl2O	163	C1=C(C=C(C=C1Cl)Cl)O	11571	https://pubchem.ncbi.nlm.nih.gov/compound/11571	n/a	n/a	11083	http://www.chemspider.com/Chemical-Structure.11083.html
Hexachlorobenzene pathway	Hexachlorobenzene	2,6-Dichlorophenol	87-65-0	C6H4Cl2O	163	C1=CC(=C(C(=C1)Cl)O)Cl	6899	https://pubchem.ncbi.nlm.nih.gov/compound/6899	C07096	https://www.genome.jp/entry/C07096	6633	http://www.chemspider.com/Chemical-Structure.6633.html
Hexachlorobenzene pathway	Hexachlorobenzene	3,4-Dichlorophenol	95-77-2	C6H4Cl2O	163	C1=CC(=C(C=C1O)Cl)Cl	7258	https://pubchem.ncbi.nlm.nih.gov/compound/7258	C14462	https://www.genome.jp/entry/C14462	6988	http://www.chemspider.com/Chemical-Structure.6988.html
Hexachlorobenzene pathway	Hexachlorobenzene	2,4-Dichlorophenol	120-83-2	C6H4Cl2O	163	C1=CC(=C(C=C1Cl)Cl)O	8449	https://pubchem.ncbi.nlm.nih.gov/compound/8449	C02625	https://www.genome.jp/entry/C02625	8140	http://www.chemspider.com/Chemical-Structure.8140.html
Hexachlorobenzene pathway	Hexachlorobenzene	2,3-Dichlorophenol	576-24-9	C6H4Cl2O	163	C1=CC(=C(C(=C1)Cl)Cl)O	11334	https://pubchem.ncbi.nlm.nih.gov/compound/11334	n/a	n/a	10857	http://www.chemspider.com/Chemical-Structure.10857.html
Hexachlorobenzene pathway	Hexachlorobenzene	Monochlorobenzene	108-90-7	C6H5Cl	112.55	C1=CC=C(C=C1)Cl	7964	https://pubchem.ncbi.nlm.nih.gov/compound/7964	C06990	https://www.genome.jp/entry/C06990	7676	http://www.chemspider.com/Chemical-Structure.7676.html
Hexachlorobenzene pathway	Hexachlorobenzene	2-Chlorophenol	95-57-8	C6H5ClO	128.55	C1=CC=C(C(=C1)O)Cl	7245	https://pubchem.ncbi.nlm.nih.gov/compound/7245	C14219	https://www.genome.jp/entry/C14219	13837686	http://www.chemspider.com/Chemical-Structure.13837686.html
Hexachlorobenzene pathway	Hexachlorobenzene	3-Chlorophenol	108-43-0	C6H5ClO	128.55	C1=CC(=CC(=C1)Cl)O	7933	https://pubchem.ncbi.nlm.nih.gov/compound/7933	C14270	https://www.genome.jp/entry/C14270	13875432	http://www.chemspider.com/Chemical-Structure.13875432.html
Hexachlorobenzene pathway	Hexachlorobenzene	4-Chlorophenol	106-48-9	C6H5ClO	128.55	C1=CC(=CC=C1O)Cl	4684	https://pubchem.ncbi.nlm.nih.gov/compound/4684	C02124	https://www.genome.jp/entry/C02124	13875219	http://www.chemspider.com/Chemical-Structure.13875219.html
Hexachlorobenzene pathway	Hexachlorobenzene	Benzene	71-43-2	C6H6	78.11	C1=CC=CC=C1	241	https://pubchem.ncbi.nlm.nih.gov/compound/241	C01407	https://www.genome.jp/entry/C01407	236	http://www.chemspider.com/Chemical-Structure.236.html
Hexachlorobenzene pathway	Hexachlorobenzene	Formic acid	64-18-6	CH2O2	46.025	C(=O)O	284	https://pubchem.ncbi.nlm.nih.gov/compound/284	C00058	https://www.genome.jp/entry/C00058	278	http://www.chemspider.com/Chemical-Structure.278.html
Hexachlorobenzene pathway	Hexachlorobenzene	Acetic acid	64-19-7	C2H4O2	60.05	CC(=O)O	176	https://pubchem.ncbi.nlm.nih.gov/compound/176	C00033	https://www.genome.jp/entry/C00033	171	http://www.chemspider.com/Chemical-Structure.171.html
Hexachlorobenzene pathway	Hexachlorobenzene	Phenol	108-95-2	C6H5OH	94.11	C1=CC=C(C=C1)O	996	https://pubchem.ncbi.nlm.nih.gov/compound/996	C00146	https://www.genome.jp/entry/C00146	971	http://www.chemspider.com/Chemical-Structure.971.html
Hexachlorobenzene pathway	Hexachlorobenzene	Carbon dioxide	124-38-9	CO2	44	C(=O)=O	280	https://pubchem.ncbi.nlm.nih.gov/compound/280	C00011	https://www.genome.jp/entry/C00011	274	http://www.chemspider.com/Chemical-Structure.274.html
Hexachlorobenzene pathway	Hexachlorobenzene	Water	7732-18-5	H2O	18.02	O	962	https://pubchem.ncbi.nlm.nih.gov/compound/962	C00001	https://www.genome.jp/entry/C00001	937	http://www.chemspider.com/Chemical-Structure.937.html
Pentachlorobenzene pathway	Pentachlorobenzene	2,3,4,5,6-Pentachlorophenol	87-86-5	C6HCl5O	266.3	C1(=C(C(=C(C(=C1Cl)Cl)Cl)Cl)Cl)O	992	https://pubchem.ncbi.nlm.nih.gov/compound/992	C02575	https://www.genome.jp/entry/C02575	967	http://www.chemspider.com/Chemical-Structure.967.html
Pentachlorobenzene pathway	Pentachlorobenzene	3,4,5,6-tetrachlorobenzene-1,2-diol	1198-55-6	C6H2Cl4O2	247.9	C1(=C(C(=C(C(=C1Cl)Cl)Cl)Cl)O)O	14537	https://pubchem.ncbi.nlm.nih.gov/compound/14537	C18240	https://www.genome.jp/entry/C18240	13880	http://www.chemspider.com/Chemical-Structure.13880.html
Pentachlorobenzene pathway	Pentachlorobenzene	2,3,5,6-Tetrachlorobenzene-1,4-diol	87-87-6	C6H2Cl4O2	247.9	C1(=C(C(=C(C(=C1Cl)Cl)O)Cl)Cl)O	66603	https://pubchem.ncbi.nlm.nih.gov/compound/66603	C03434	https://www.genome.jp/entry/C03434	59970	http://www.chemspider.com/Chemical-Structure.59970.html
Pentachlorobenzene pathway	Pentachlorobenzene	1,2,3,5-Tetrachlorobenzene	634-90-2	C6H2Cl4	215.9	C1=C(C=C(C(=C1Cl)Cl)Cl)Cl	12468	https://pubchem.ncbi.nlm.nih.gov/compound/12468	n/a	n/a	21106571	http://www.chemspider.com/Chemical-Structure.21106571.html
Pentachlorobenzene pathway	Pentachlorobenzene	1,2,4,5-Tetrachlorobenzene	95-94-3	C6H2Cl4	215.9	C1=C(C(=CC(=C1Cl)Cl)Cl)Cl	7270	https://pubchem.ncbi.nlm.nih.gov/compound/7270	n/a	n/a	21106163	http://www.chemspider.com/Chemical-Structure.21106163.html
Pentachlorobenzene pathway	Pentachlorobenzene	1,2,3,4-Tetrachlorobenzene	634-66-2	C6H2Cl4	215.9	C1=CC(=C(C(=C1Cl)Cl)Cl)Cl	12463	https://pubchem.ncbi.nlm.nih.gov/compound/12463	C18236	https://www.genome.jp/entry/C18236	21106540	http://www.chemspider.com/Chemical-Structure.21106540.html
Pentachlorobenzene pathway	Pentachlorobenzene	2,3,4,6-Tetrachlorophenol	58-90-2	C6H2Cl4O	231.9	C1=C(C(=C(C(=C1Cl)Cl)Cl)O)Cl	6028	https://pubchem.ncbi.nlm.nih.gov/compound/6028	n/a	n/a	5806	http://www.chemspider.com/Chemical-Structure.5806.html
Pentachlorobenzene pathway	Pentachlorobenzene	2,3,4,5-Tetrachlorophenol	4901-51-3	C6H2Cl4O	231.9	C1=C(C(=C(C(=C1Cl)Cl)Cl)Cl)O	21013	https://pubchem.ncbi.nlm.nih.gov/compound/21013	n/a	n/a	19766	http://www.chemspider.com/Chemical-Structure.19766.html
Pentachlorobenzene pathway	Pentachlorobenzene	2,3,5,6-Tetrachlorophenol	935-95-5	C6H2Cl4O	231.9	C1=C(C(=C(C(=C1Cl)Cl)O)Cl)Cl	13636	https://pubchem.ncbi.nlm.nih.gov/compound/13636	C15505	https://www.genome.jp/entry/C15505	13047	http://www.chemspider.com/Chemical-Structure.13047.html
Pentachlorobenzene pathway	Pentachlorobenzene	1,3,5-Trichlorobenzene	108-70-3	C6H3Cl3	181.4	C1=C(C=C(C=C1Cl)Cl)Cl	7950	https://pubchem.ncbi.nlm.nih.gov/compound/7950	n/a	n/a	7662	http://www.chemspider.com/Chemical-Structure.7662.html
Pentachlorobenzene pathway	Pentachlorobenzene	1,2,4-Trichlorobenzene	120-82-1	C6H3Cl3	181.4	C1=CC(=C(C=C1Cl)Cl)Cl	13	https://pubchem.ncbi.nlm.nih.gov/compound/13	C06594	https://www.genome.jp/entry/C06594	13862559	http://www.chemspider.com/Chemical-Structure.13862559.html
Pentachlorobenzene pathway	Pentachlorobenzene	1,2,3-Trichlorobenzene	87-61-6	C6H3Cl3	181.4	C1=CC(=C(C(=C1)Cl)Cl)Cl	6895	https://pubchem.ncbi.nlm.nih.gov/compound/6895	C14408	https://www.genome.jp/entry/C14408	13864445	http://www.chemspider.com/Chemical-Structure.13864445.html
Pentachlorobenzene pathway	Pentachlorobenzene	2,3,6-Trichlorophenol	933-75-5	C6H3Cl3O	197.4	C1=CC(=C(C(=C1Cl)O)Cl)Cl	13618	https://pubchem.ncbi.nlm.nih.gov/compound/13618	n/a	n/a	13029	http://www.chemspider.com/Chemical-Structure.13029.html
Pentachlorobenzene pathway	Pentachlorobenzene	2,4,5-Trichlorophenol	95-95-4	C6H3Cl3O	197.4	C1=C(C(=CC(=C1Cl)Cl)Cl)O	7271	https://pubchem.ncbi.nlm.nih.gov/compound/7271	C07101	https://www.genome.jp/entry/C07101	7001	http://www.chemspider.com/Chemical-Structure.7001.html
Pentachlorobenzene pathway	Pentachlorobenzene	2,3,5-Trichlorophenol	933-78-8	C6H3Cl3O	197.4	C1=C(C=C(C(=C1O)Cl)Cl)Cl	13619	https://pubchem.ncbi.nlm.nih.gov/compound/13619	n/a	n/a	13030	http://www.chemspider.com/Chemical-Structure.13030.html
Pentachlorobenzene pathway	Pentachlorobenzene	3,4,5-Trichlorophenol	609-19-8	C6H3Cl3O	197.4	C1=C(C=C(C(=C1Cl)Cl)Cl)O	11859	https://pubchem.ncbi.nlm.nih.gov/compound/11859	n/a	n/a	11366	http://www.chemspider.com/Chemical-Structure.11366.html
Pentachlorobenzene pathway	Pentachlorobenzene	2,4,6-Trichlorophenol	88-06-2	C6H3Cl3O	197.4	C1=C(C=C(C(=C1Cl)O)Cl)Cl	6914	https://pubchem.ncbi.nlm.nih.gov/compound/6914	C07098	https://www.genome.jp/entry/C07098	21106172	http://www.chemspider.com/Chemical-Structure.21106172.html
Pentachlorobenzene pathway	Pentachlorobenzene	2,3,4-Trichlorophenol	15950-66-0	C6H3Cl3O	197.4	C1=CC(=C(C(=C1O)Cl)Cl)Cl	27582	https://pubchem.ncbi.nlm.nih.gov/compound/27582	n/a	n/a	25672	http://www.chemspider.com/Chemical-Structure.25672.html
Pentachlorobenzene pathway	Pentachlorobenzene	1,2-Dichlorobenzene	95-50-1	C6H4Cl2	147	C1=CC=C(C(=C1)Cl)Cl	7239	https://pubchem.ncbi.nlm.nih.gov/compound/7239	C14328	https://www.genome.jp/entry/C14328	13837988	http://www.chemspider.com/Chemical-Structure.13837988.html
Pentachlorobenzene pathway	Pentachlorobenzene	1,3-Dichlorobenzene	541-73-1	C6H4Cl2	147	C1=CC(=CC(=C1)Cl)Cl	10943	https://pubchem.ncbi.nlm.nih.gov/compound/10943	C19397	https://www.genome.jp/entry/C19397	13857694	http://www.chemspider.com/Chemical-Structure.13857694.html
Pentachlorobenzene pathway	Pentachlorobenzene	1,4-Dichlorobenzene	106-46-7	C6H4Cl2	147	C1=CC(=CC=C1Cl)Cl	4685	https://pubchem.ncbi.nlm.nih.gov/compound/4685	C07092	https://www.genome.jp/entry/C07092	13866817	http://www.chemspider.com/Chemical-Structure.13866817.html
Pentachlorobenzene pathway	Pentachlorobenzene	2,5-Dichlorophenol	583-78-8	C6H4Cl2O	163	C1=CC(=C(C=C1Cl)O)Cl	66	https://pubchem.ncbi.nlm.nih.gov/compound/66	C06602	https://www.genome.jp/entry/C06602	65	http://www.chemspider.com/Chemical-Structure.65.html
Pentachlorobenzene pathway	Pentachlorobenzene	3,5-Dichlorophenol	591-35-5	C6H4Cl2O	163	C1=C(C=C(C=C1Cl)Cl)O	11571	https://pubchem.ncbi.nlm.nih.gov/compound/11571	n/a	n/a	11083	http://www.chemspider.com/Chemical-Structure.11083.html
Pentachlorobenzene pathway	Pentachlorobenzene	2,6-Dichlorophenol	87-65-0	C6H4Cl2O	163	C1=CC(=C(C(=C1)Cl)O)Cl	6899	https://pubchem.ncbi.nlm.nih.gov/compound/6899	C07096	https://www.genome.jp/entry/C07096	6633	http://www.chemspider.com/Chemical-Structure.6633.html
Pentachlorobenzene pathway	Pentachlorobenzene	3,4-Dichlorophenol	95-77-2	C6H4Cl2O	163	C1=CC(=C(C=C1O)Cl)Cl	7258	https://pubchem.ncbi.nlm.nih.gov/compound/7258	C14462	https://www.genome.jp/entry/C14462	6988	http://www.chemspider.com/Chemical-Structure.6988.html
Pentachlorobenzene pathway	Pentachlorobenzene	2,4-Dichlorophenol	120-83-2	C6H4Cl2O	163	C1=CC(=C(C=C1Cl)Cl)O	8449	https://pubchem.ncbi.nlm.nih.gov/compound/8449	C02625	https://www.genome.jp/entry/C02625	8140	http://www.chemspider.com/Chemical-Structure.8140.html
Pentachlorobenzene pathway	Pentachlorobenzene	2,3-Dichlorophenol	576-24-9	C6H4Cl2O	163	C1=CC(=C(C(=C1)Cl)Cl)O	11334	https://pubchem.ncbi.nlm.nih.gov/compound/11334	n/a	n/a	10857	http://www.chemspider.com/Chemical-Structure.10857.html
Pentachlorobenzene pathway	Pentachlorobenzene	Monochlorobenzene	108-90-7	C6H5Cl	112.55	C1=CC=C(C=C1)Cl	7964	https://pubchem.ncbi.nlm.nih.gov/compound/7964	C06990	https://www.genome.jp/entry/C06990	7676	http://www.chemspider.com/Chemical-Structure.7676.html
Pentachlorobenzene pathway	Pentachlorobenzene	2-Chlorophenol	95-57-8	C6H5ClO	128.55	C1=CC=C(C(=C1)O)Cl	7245	https://pubchem.ncbi.nlm.nih.gov/compound/7245	C14219	https://www.genome.jp/entry/C14219	13837686	http://www.chemspider.com/Chemical-Structure.13837686.html
Pentachlorobenzene pathway	Pentachlorobenzene	3-Chlorophenol	108-43-0	C6H5ClO	128.55	C1=CC(=CC(=C1)Cl)O	7933	https://pubchem.ncbi.nlm.nih.gov/compound/7933	C14270	https://www.genome.jp/entry/C14270	13875432	http://www.chemspider.com/Chemical-Structure.13875432.html
Pentachlorobenzene pathway	Pentachlorobenzene	4-Chlorophenol	106-48-9	C6H5ClO	128.55	C1=CC(=CC=C1O)Cl	4684	https://pubchem.ncbi.nlm.nih.gov/compound/4684	C02124	https://www.genome.jp/entry/C02124	13875219	http://www.chemspider.com/Chemical-Structure.13875219.html
Pentachlorobenzene pathway	Pentachlorobenzene	Benzene	71-43-2	C6H6	78.11	C1=CC=CC=C1	241	https://pubchem.ncbi.nlm.nih.gov/compound/241	C01407	https://www.genome.jp/entry/C01407	236	http://www.chemspider.com/Chemical-Structure.236.html
Pentachlorobenzene pathway	Pentachlorobenzene	Formic acid	64-18-6	CH2O2	46.025	C(=O)O	284	https://pubchem.ncbi.nlm.nih.gov/compound/284	C00058	https://www.genome.jp/entry/C00058	278	http://www.chemspider.com/Chemical-Structure.278.html
Pentachlorobenzene pathway	Pentachlorobenzene	Acetic acid	64-19-7	C2H4O2	60.05	CC(=O)O	176	https://pubchem.ncbi.nlm.nih.gov/compound/176	C00033	https://www.genome.jp/entry/C00033	171	http://www.chemspider.com/Chemical-Structure.171.html
Pentachlorobenzene pathway	Pentachlorobenzene	Phenol	108-95-2	C6H5OH	94.11	C1=CC=C(C=C1)O	996	https://pubchem.ncbi.nlm.nih.gov/compound/996	C00146	https://www.genome.jp/entry/C00146	971	http://www.chemspider.com/Chemical-Structure.971.html
Pentachlorobenzene pathway	Pentachlorobenzene	Carbon dioxide	124-38-9	CO2	44	C(=O)=O	280	https://pubchem.ncbi.nlm.nih.gov/compound/280	C00011	https://www.genome.jp/entry/C00011	274	http://www.chemspider.com/Chemical-Structure.274.html
Pentachlorobenzene pathway	Pentachlorobenzene	Water	7732-18-5	H2O	18.02	O	962	https://pubchem.ncbi.nlm.nih.gov/compound/962	C00001	https://www.genome.jp/entry/C00001	937	http://www.chemspider.com/Chemical-Structure.937.html
Pentachlorophenol (gram negative bacteria) pathway	2,3,4,5,6-Pentachlorophenol	3,4,5,6-tetrachlorobenzene-1,2-diol	1198-55-6	C6H2Cl4O2	247.9	C1(=C(C(=C(C(=C1Cl)Cl)Cl)Cl)O)O	14537	https://pubchem.ncbi.nlm.nih.gov/compound/14537	C18240	https://www.genome.jp/entry/C18240	13880	http://www.chemspider.com/Chemical-Structure.13880.html
Pentachlorophenol (gram negative bacteria) pathway	2,3,4,5,6-Pentachlorophenol	2,3,5,6-Tetrachlorobenzene-1,4-diol	87-87-6	C6H2Cl4O2	247.9	C1(=C(C(=C(C(=C1Cl)Cl)O)Cl)Cl)O	66603	https://pubchem.ncbi.nlm.nih.gov/compound/66603	C03434	https://www.genome.jp/entry/C03434	59970	http://www.chemspider.com/Chemical-Structure.59970.html
Pentachlorophenol (gram negative bacteria) pathway	2,3,4,5,6-Pentachlorophenol	3,4,5-trichlorobenzene-1,2-diol	25167-84-4	C6H3Cl3O2	213.4	C1=C(C(=C(C(=C1Cl)Cl)Cl)O)O	32816	https://pubchem.ncbi.nlm.nih.gov/compound/32816	n/a	n/a	30412	http://www.chemspider.com/Chemical-Structure.30412.html
Pentachlorophenol (gram negative bacteria) pathway	2,3,4,5,6-Pentachlorophenol	2,3,5-trichlorobenzene-1,4-diol	608-94-6	C6H3Cl3O2	213.4	C1=C(C(=C(C(=C1Cl)O)Cl)Cl)O	69103	https://pubchem.ncbi.nlm.nih.gov/compound/69103	C07099	https://www.genome.jp/entry/C07099	62320	http://www.chemspider.com/Chemical-Structure.62320.html
Pentachlorophenol (gram negative bacteria) pathway	2,3,4,5,6-Pentachlorophenol	2,5-dichlorobenzene-1,4-diol	824-69-1	C6H4Cl2O2	179	C1=C(C(=CC(=C1Cl)O)Cl)O	65	https://pubchem.ncbi.nlm.nih.gov/compound/65	C06600	https://www.genome.jp/entry/C06600	64	http://www.chemspider.com/Chemical-Structure.64.html
Pentachlorophenol (gram negative bacteria) pathway	2,3,4,5,6-Pentachlorophenol	2,6-dichlorobenzene-1,4-diol	20103-10-0	C6H4Cl2O2	179	C1=C(C=C(C(=C1Cl)O)Cl)O	88366	https://pubchem.ncbi.nlm.nih.gov/compound/88366	C07097	https://www.genome.jp/entry/C07097	79720	http://www.chemspider.com/Chemical-Structure.79720.html
Pentachlorophenol (gram negative bacteria) pathway	2,3,4,5,6-Pentachlorophenol	2,3-dichlorobenzene-1,4-diol	608-44-6	C6H4Cl2O2	179	C1=CC(=C(C(=C1O)Cl)Cl)O	69101	https://pubchem.ncbi.nlm.nih.gov/compound/69101	n/a	n/a	62318	http://www.chemspider.com/Chemical-Structure.62318.html
Pentachlorophenol (gram negative bacteria) pathway	2,3,4,5,6-Pentachlorophenol	2-chlorobenzene-1,4-diol	615-67-8	C6H5ClO2	144.55	C1=CC(=C(C=C1O)Cl)O	301	https://pubchem.ncbi.nlm.nih.gov/compound/301	C06601	https://www.genome.jp/entry/C06601	295	http://www.chemspider.com/Chemical-Structure.295.html
Pentachlorophenol (gram negative bacteria) pathway	2,3,4,5,6-Pentachlorophenol	2-Hydroxymuconic semialdehyde	3270-98-2	C6H6O4	142.11	C(=CC(=O)C(=O)O)C=CO	5280366	https://pubchem.ncbi.nlm.nih.gov/compound/5280366	C00682	https://www.genome.jp/entry/C00682	4444063	http://www.chemspider.com/Chemical-Structure.4444063.html
Pentachlorophenol (gram negative bacteria) pathway	2,3,4,5,6-Pentachlorophenol	2-Chloromaleylacetate	22752-94-9	C6H5ClO5	192.55	C(C(=O)C=C(C(=O)O)Cl)C(=O)O	9776838	https://pubchem.ncbi.nlm.nih.gov/compound/9776838	C06329	https://www.genome.jp/entry/C06329	7968639	http://www.chemspider.com/Chemical-Structure.7968639.html
Pentachlorophenol (gram negative bacteria) pathway	2,3,4,5,6-Pentachlorophenol	Maleylacetate	24740-88-3	C6H6O5	158.11	C(C(=O)C=CC(=O)O)C(=O)O	5280500	https://pubchem.ncbi.nlm.nih.gov/compound/5280500	C02222	https://www.genome.jp/entry/C02222	4444140	http://www.chemspider.com/Chemical-Structure.4444140.html
Pentachlorophenol (gram negative bacteria) pathway	2,3,4,5,6-Pentachlorophenol	3-Oxoadipate	n/a	C6H8O5	160.12	C(CC(=O)[O-])C(=O)CC(=O)[O-]	5459800	https://pubchem.ncbi.nlm.nih.gov/compound/5459800	C00846	https://www.genome.jp/entry/C00846	4573571	http://www.chemspider.com/Chemical-Structure.4573571.html
Pentachlorophenol (gram positive bacteria) pathway	2,3,4,5,6-Pentachlorophenol	Tetrachlorohydroquinone	87-87-6	C6H2Cl4O2	247.9	C1(=C(C(=C(C(=C1Cl)Cl)O)Cl)Cl)O	66603	https://pubchem.ncbi.nlm.nih.gov/compound/66603	C03434	https://www.genome.jp/entry/C03434	59970	http://www.chemspider.com/Chemical-Structure.59970.html
Pentachlorophenol (gram positive bacteria) pathway	2,3,4,5,6-Pentachlorophenol	Trichloro-1,2,4-trihydroxybenzene	56961-22-9	C6H3Cl3O3	229.4	C1(=C(C(=C(C(=C1Cl)O)Cl)Cl)O)O	14455603	https://pubchem.ncbi.nlm.nih.gov/compound/14455603	n/a	n/a	35802451	http://www.chemspider.com/Chemical-Structure.35802451.html
Pentachlorophenol (gram positive bacteria) pathway	2,3,4,5,6-Pentachlorophenol	Dichloro-1,2,4-trihydroxybenzene	n/a	C6H4Cl2O3	195	C1=C(C(=C(C(=C1Cl)O)Cl)O)O	21504038	https://pubchem.ncbi.nlm.nih.gov/compound/21504038	n/a	n/a	n/a	n/a
Pentachlorophenol (gram positive bacteria) pathway	2,3,4,5,6-Pentachlorophenol	5-chlorobenzene-1,2,4-trihydroxybenzene	119290-91-4	C6H5ClO3	160.55	C1=C(C(=CC(=C1O)Cl)O)O	189666	https://pubchem.ncbi.nlm.nih.gov/compound/189666	n/a	n/a	164733	http://www.chemspider.com/Chemical-Structure.164733.html
Pentachlorophenol (gram positive bacteria) pathway	2,3,4,5,6-Pentachlorophenol	1,2,4-benzenetriol	533-73-3	C6H6O3	126.11	C1=CC(=C(C=C1O)O)O	10787	https://pubchem.ncbi.nlm.nih.gov/compound/10787	C02814	https://www.genome.jp/entry/C02814	10331	http://www.chemspider.com/Chemical-Structure.10331.html
Anaerobic (PCP) Pentachlorophenol pathway	2,3,4,5,6-Pentachlorophenol	2,3,4,6-Tetrachlorophenol	58-90-2	C6H2Cl4O	231.9	C1=C(C(=C(C(=C1Cl)Cl)Cl)O)Cl	6028	https://pubchem.ncbi.nlm.nih.gov/compound/6028	n/a	n/a	5806	http://www.chemspider.com/Chemical-Structure.5806.html
Anaerobic (PCP) Pentachlorophenol pathway	2,3,4,5,6-Pentachlorophenol	2,3,4,5-Tetrachlorophenol	4901-51-3	C6H2Cl4O	231.9	C1=C(C(=C(C(=C1Cl)Cl)Cl)Cl)O	21013	https://pubchem.ncbi.nlm.nih.gov/compound/21013	n/a	n/a	19766	http://www.chemspider.com/Chemical-Structure.19766.html
Anaerobic (PCP) Pentachlorophenol pathway	2,3,4,5,6-Pentachlorophenol	2,3,5,6-Tetrachlorophenol	935-95-5	C6H2Cl4O	231.9	C1=C(C(=C(C(=C1Cl)Cl)O)Cl)Cl	13636	https://pubchem.ncbi.nlm.nih.gov/compound/13636	C15505	https://www.genome.jp/entry/C15505	13047	http://www.chemspider.com/Chemical-Structure.13047.html
Anaerobic (PCP) Pentachlorophenol pathway	2,3,4,5,6-Pentachlorophenol	2,3,6-Trichlorophenol	933-75-5	C6H3Cl3O	197.4	C1=CC(=C(C(=C1Cl)O)Cl)Cl	13618	https://pubchem.ncbi.nlm.nih.gov/compound/13618	n/a	n/a	13029	http://www.chemspider.com/Chemical-Structure.13029.html
Anaerobic (PCP) Pentachlorophenol pathway	2,3,4,5,6-Pentachlorophenol	2,4,5-Trichlorophenol	95-95-4	C6H3Cl3O	197.4	C1=C(C(=CC(=C1Cl)Cl)Cl)O	7271	https://pubchem.ncbi.nlm.nih.gov/compound/7271	C07101	https://www.genome.jp/entry/C07101	7001	http://www.chemspider.com/Chemical-Structure.7001.html
Anaerobic (PCP) Pentachlorophenol pathway	2,3,4,5,6-Pentachlorophenol	2,3,5-Trichlorophenol	933-78-8	C6H3Cl3O	197.4	C1=C(C=C(C(=C1O)Cl)Cl)Cl	13619	https://pubchem.ncbi.nlm.nih.gov/compound/13619	n/a	n/a	13030	http://www.chemspider.com/Chemical-Structure.13030.html
Anaerobic (PCP) Pentachlorophenol pathway	2,3,4,5,6-Pentachlorophenol	3,4,5-Trichlorophenol	609-19-8	C6H3Cl3O	197.4	C1=C(C=C(C(=C1Cl)Cl)Cl)O	11859	https://pubchem.ncbi.nlm.nih.gov/compound/11859	n/a	n/a	11366	http://www.chemspider.com/Chemical-Structure.11366.html
Anaerobic (PCP) Pentachlorophenol pathway	2,3,4,5,6-Pentachlorophenol	2,4,6-Trichlorophenol	88-06-2	C6H3Cl3O	197.4	C1=C(C=C(C(=C1Cl)O)Cl)Cl	6914	https://pubchem.ncbi.nlm.nih.gov/compound/6914	C07098	https://www.genome.jp/entry/C07098	21106172	http://www.chemspider.com/Chemical-Structure.21106172.html
Anaerobic (PCP) Pentachlorophenol pathway	2,3,4,5,6-Pentachlorophenol	2,3,4-Trichlorophenol	15950-66-0	C6H3Cl3O	197.4	C1=CC(=C(C(=C1O)Cl)Cl)Cl	27582	https://pubchem.ncbi.nlm.nih.gov/compound/27582	n/a	n/a	25672	http://www.chemspider.com/Chemical-Structure.25672.html
Anaerobic (PCP) Pentachlorophenol pathway	2,3,4,5,6-Pentachlorophenol	2,5-Dichlorophenol	583-78-8	C6H4Cl2O	163	C1=CC(=C(C=C1Cl)O)Cl	66	https://pubchem.ncbi.nlm.nih.gov/compound/66	C06602	https://www.genome.jp/entry/C06602	65	http://www.chemspider.com/Chemical-Structure.65.html
Anaerobic (PCP) Pentachlorophenol pathway	2,3,4,5,6-Pentachlorophenol	3,5-Dichlorophenol	591-35-5	C6H4Cl2O	163	C1=C(C=C(C=C1Cl)Cl)O	11571	https://pubchem.ncbi.nlm.nih.gov/compound/11571	n/a	n/a	11083	http://www.chemspider.com/Chemical-Structure.11083.html
Anaerobic (PCP) Pentachlorophenol pathway	2,3,4,5,6-Pentachlorophenol	2,6-Dichlorophenol	87-65-0	C6H4Cl2O	163	C1=CC(=C(C(=C1)Cl)O)Cl	6899	https://pubchem.ncbi.nlm.nih.gov/compound/6899	C07096	https://www.genome.jp/entry/C07096	6633	http://www.chemspider.com/Chemical-Structure.6633.html
Anaerobic (PCP) Pentachlorophenol pathway	2,3,4,5,6-Pentachlorophenol	3,4-Dichlorophenol	95-77-2	C6H4Cl2O	163	C1=CC(=C(C=C1O)Cl)Cl	7258	https://pubchem.ncbi.nlm.nih.gov/compound/7258	C14462	https://www.genome.jp/entry/C14462	6988	http://www.chemspider.com/Chemical-Structure.6988.html
Anaerobic (PCP) Pentachlorophenol pathway	2,3,4,5,6-Pentachlorophenol	2,4-Dichlorophenol	120-83-2	C6H4Cl2O	163	C1=CC(=C(C=C1Cl)Cl)O	8449	https://pubchem.ncbi.nlm.nih.gov/compound/8449	C02625	https://www.genome.jp/entry/C02625	8140	http://www.chemspider.com/Chemical-Structure.8140.html
Anaerobic (PCP) Pentachlorophenol pathway	2,3,4,5,6-Pentachlorophenol	2,3-Dichlorophenol	576-24-9	C6H4Cl2O	163	C1=CC(=C(C(=C1)Cl)Cl)O	11334	https://pubchem.ncbi.nlm.nih.gov/compound/11334	n/a	n/a	10857	http://www.chemspider.com/Chemical-Structure.10857.html
Anaerobic (PCP) Pentachlorophenol pathway	2,3,4,5,6-Pentachlorophenol	2-Chlorophenol	95-57-8	C6H5ClO	128.55	C1=CC=C(C(=C1)O)Cl	7245	https://pubchem.ncbi.nlm.nih.gov/compound/7245	C14219	https://www.genome.jp/entry/C14219	13837686	http://www.chemspider.com/Chemical-Structure.13837686.html
Anaerobic (PCP) Pentachlorophenol pathway	2,3,4,5,6-Pentachlorophenol	3-Chlorophenol	108-43-0	C6H5ClO	128.55	C1=CC(=CC(=C1)Cl)O	7933	https://pubchem.ncbi.nlm.nih.gov/compound/7933	C14270	https://www.genome.jp/entry/C14270	13875432	http://www.chemspider.com/Chemical-Structure.13875432.html
Anaerobic (PCP) Pentachlorophenol pathway	2,3,4,5,6-Pentachlorophenol	4-Chlorophenol	106-48-9	C6H5ClO	128.55	C1=CC(=CC=C1O)Cl	4684	https://pubchem.ncbi.nlm.nih.gov/compound/4684	C02124	https://www.genome.jp/entry/C02124	13875219	http://www.chemspider.com/Chemical-Structure.13875219.html
Anaerobic (PCP) Pentachlorophenol pathway	2,3,4,5,6-Pentachlorophenol	Phenol	108-95-2	C6H5OH	94.11	C1=CC=C(C=C1)O	996	https://pubchem.ncbi.nlm.nih.gov/compound/996	C00146	https://www.genome.jp/entry/C00146	971	http://www.chemspider.com/Chemical-Structure.971.html
Anaerobic (PCP) Pentachlorophenol pathway	2,3,4,5,6-Pentachlorophenol	Formic acid	64-18-6	CH2O2	46.025	C(=O)O	284	https://pubchem.ncbi.nlm.nih.gov/compound/284	C00058	https://www.genome.jp/entry/C00058	278	http://www.chemspider.com/Chemical-Structure.278.html
Anaerobic (PCP) Pentachlorophenol pathway	2,3,4,5,6-Pentachlorophenol	Acetic acid	64-19-7	C2H4O2	60.05	CC(=O)O	176	https://pubchem.ncbi.nlm.nih.gov/compound/176	C00033	https://www.genome.jp/entry/C00033	171	http://www.chemspider.com/Chemical-Structure.171.html
Anaerobic (PCP) Pentachlorophenol pathway	2,3,4,5,6-Pentachlorophenol	Carbon dioxide	124-38-9	CO2	44	C(=O)=O	280	https://pubchem.ncbi.nlm.nih.gov/compound/280	C00011	https://www.genome.jp/entry/C00011	274	http://www.chemspider.com/Chemical-Structure.274.html
Anaerobic (PCP) Pentachlorophenol pathway	2,3,4,5,6-Pentachlorophenol	Water	7732-18-5	H2O	18.02	O	962	https://pubchem.ncbi.nlm.nih.gov/compound/962	C00001	https://www.genome.jp/entry/C00001	937	http://www.chemspider.com/Chemical-Structure.937.html
1,2,3,4-Tetrachloronaphthalene (Fungi) pathway	1,2,3,4-Tetrachloronaphthalene (1,2,3,4-TCN)	5,6-epoxide group introduced into the 1,2,3,4-TCN molecule	n/a	n/a	n/a	ClC1=C(Cl)C(Cl)=C(Cl)C2=C3OC3=CC=C12	n/a	n/a	n/a	n/a	n/a	n/a
1,2,3,4-Tetrachloronaphthalene (Fungi) pathway	1,2,3,4-Tetrachloronaphthalene (1,2,3,4-TCN)	5,6,7,8-Tetrachloro-2-naphthalenol	58877-91-1	C10H4Cl4O	281.9	C1=CC2=C(C=C1O)C(=C(C(=C2Cl)Cl)Cl)Cl	187949	https://pubchem.ncbi.nlm.nih.gov/compound/187949	n/a	n/a	163365	http://www.chemspider.com/Chemical-Structure.163365.html
1,2,3,4-Tetrachloronaphthalene (Fungi) pathway	1,2,3,4-Tetrachloronaphthalene (1,2,3,4-TCN)	1-Naphthol, 5,6,7,8-tetrachloro-	32375-22-7	C10H4Cl4O	281.9	C1=CC2=C(C(=C1)O)C(=C(C(=C2Cl)Cl)Cl)Cl	56842662	https://pubchem.ncbi.nlm.nih.gov/compound/56842662	n/a	n/a	35802593	http://www.chemspider.com/Chemical-Structure.35802593.html
1,2,3,4-Tetrachloronaphthalene (Fungi) pathway	1,2,3,4-Tetrachloronaphthalene (1,2,3,4-TCN)	CN-dihydrodiol	n/a	n/a	n/a	[H]C1(O)C=CC2=C(C(Cl)=C(Cl)C(Cl)=C2Cl)C1([H])O	n/a	n/a	n/a	n/a	n/a	n/a
1,4-Dichloronaphthalene (1,4-DCN) pathway	1,4-Dichloronaphthalene (1,4-DCN)	1,4-dichloro-7,8-epoxy-naphthalene	n/a	n/a	n/a	ClC1=CC=C(Cl)C2=C1C=CC1OC21	n/a	n/a	n/a	n/a	n/a	n/a
1,4-Dichloronaphthalene (1,4-DCN) pathway	1,4-Dichloronaphthalene (1,4-DCN)	Dihydroxyl-dihydro-1,4-dichloro naphthalene	n/a	n/a	n/a	[H]C1(O)C=CC2=C(C(Cl)=CC=C2Cl)C1([H])O	n/a	n/a	n/a	n/a	n/a	n/a
1,4-Dichloronaphthalene (1,4-DCN) pathway	1,4-Dichloronaphthalene (1,4-DCN)	Dihydroxyl-1,4-dichloro naphthalene	n/a	n/a	n/a	OC1=C(O)C2=C(C=C1)C(Cl)=CC=C2Cl	n/a	n/a	n/a	n/a	n/a	n/a
1,4-Dichloronaphthalene (1,4-DCN) pathway	1,4-Dichloronaphthalene (1,4-DCN)	3,6-dichlorinated salicylic acid	n/a	n/a	n/a	O=C(O)C(=O)/C=C\C1=C(CO)C(Cl)=CC=C1Cl	n/a	n/a	n/a	n/a	n/a	n/a
1,4-Dichloronaphthalene (1,4-DCN) pathway	1,4-Dichloronaphthalene (1,4-DCN)	2,5-dichlorinated salicylic acid	n/a	n/a	n/a	O=C(O)C(=O)/C=C\C1=C(CO)C(Cl)=CC=C1Cl	n/a	n/a	n/a	n/a	n/a	n/a
1,4-Dichloronaphthalene (1,4-DCN) pathway	1,4-Dichloronaphthalene (1,4-DCN)	Dihydroxyl-dihydro-chlorinated naphthalene	n/a	n/a	n/a	C=CC1=C(O)C(Cl)=CC=C1Cl	n/a	n/a	n/a	n/a	n/a	n/a
1,4-Dichloronaphthalene (1,4-DCN) pathway	1,4-Dichloronaphthalene (1,4-DCN)	Dichlorinated naphthol	n/a	n/a	n/a	O=C(O)C1=C(O)C(Cl)=CC=C1Cl	n/a	n/a	n/a	n/a	n/a	n/a
8:2 fluorotelomer alcohol (precusor PFOA) pathway	8:2 fluorotelomer alcohol (8:2 FTOH)	2-perfluorooctyl acetaldehyde (8:2 FTAL)	n/a	n/a	n/a	add	387113049	https://pubchem.ncbi.nlm.nih.gov/substance/387113049	n/a	n/a	n/a	n/a
8:2 fluorotelomer alcohol (precusor PFOA) pathway	8:2 fluorotelomer alcohol (8:2 FTOH)	2-perfluorooctyl ethanoic acid (8:2 FTCA)	n/a	C10H2F17O2	477.09	C(C(=O)[O-])C(C(C(C(C(C(C(C(F)(F)F)(F)F)(F)F)(F)F)(F)F)(F)F)(F)F)(F)F	20826504	https://pubchem.ncbi.nlm.nih.gov/compound/20826504	n/a	n/a	9169620	http://www.chemspider.com/Chemical-Structure.9169620.html
8:2 fluorotelomer alcohol (precusor PFOA) pathway	8:2 fluorotelomer alcohol (8:2 FTOH)	2H-perfluoro-2-decenoic acid (8:2 FTUA)	70887-84-2	C10H2F16O2	458.1	C(=C(/C(C(C(C(C(C(C(F)(F)F)(F)F)(F)F)(F)F)(F)F)(F)F)(F)F)\F)\C(=O)O	11733192	https://pubchem.ncbi.nlm.nih.gov/compound/11733192	n/a	n/a	34448785	http://www.chemspider.com/Chemical-Structure.34448785.html
8:2 fluorotelomer alcohol (precusor PFOA) pathway	8:2 fluorotelomer alcohol (8:2 FTOH)	8:2 FUCA	n/a	C10H2F16O2	458.1	[H]/C(C(=O)O)=C(/F)C(F)(F)C(F)(F)C(F)(F)C(F)(F)C(F)(F)C(F)(F)C(F)(F)F	n/a	n/a	n/a	n/a	9907905	http://www.chemspider.com/Chemical-Structure.9907905.html
8:2 fluorotelomer alcohol (precusor PFOA) pathway	8:2 fluorotelomer alcohol (8:2 FTOH)	3-perfluoroheptyl acrylic acid (7:3 Uacid)	n/a	C10H2F15O2	439.1	C(=CC(C(C(C(C(C(C(F)(F)F)(F)F)(F)F)(F)F)(F)F)(F)F)(F)F)C(=O)[O-]	102262245	https://pubchem.ncbi.nlm.nih.gov/compound/102262245	n/a	n/a	35801783	http://www.chemspider.com/Chemical-Structure.35801783.html
8:2 fluorotelomer alcohol (precusor PFOA) pathway	8:2 fluorotelomer alcohol (8:2 FTOH)	1-perfluoroheptyl ethanol (7:2 sFTOH)	24015-83-6	C9H5F15O	414.11	CC(C(C(C(C(C(C(C(F)(F)F)(F)F)(F)F)(F)F)(F)F)(F)F)(F)F)O	459279016	https://pubchem.ncbi.nlm.nih.gov/substance/459279016	n/a	n/a	n/a	n/a
8:2 fluorotelomer alcohol (precusor PFOA) pathway	8:2 fluorotelomer alcohol (8:2 FTOH)	3-perfluoroheptyl propionic acid (7:3 acid)	812-70-4	C10H5F15O2	442.12	C(CC(C(C(C(C(C(C(F)(F)F)(F)F)(F)F)(F)F)(F)F)(F)F)(F)F)C(=O)O	2783376	https://pubchem.ncbi.nlm.nih.gov/compound/2783376	n/a	n/a	2063518	http://www.chemspider.com/Chemical-Structure.2063518.html
8:2 fluorotelomer alcohol (precusor PFOA) pathway	8:2 fluorotelomer alcohol (8:2 FTOH)	Methyl(pentadecafluoroheptyl) ketone (7:2 FT Ketone)	754-85-8	C9H3F15O	412.09	CC(=O)C(C(C(C(C(C(C(F)(F)F)(F)F)(F)F)(F)F)(F)F)(F)F)(F)F	12603809	https://pubchem.ncbi.nlm.nih.gov/compound/12603809	n/a	n/a	15508222	http://www.chemspider.com/Chemical-Structure.15508222.html
8:2 fluorotelomer alcohol (precusor PFOA) pathway	8:2 fluorotelomer alcohol (8:2 FTOH)	Perfluorooctanoic acid (PFOA)	335-67-1	C8HF15O2	414.07	C(=O)(C(C(C(C(C(C(C(F)(F)F)(F)F)(F)F)(F)F)(F)F)(F)F)(F)F)O	9554	https://pubchem.ncbi.nlm.nih.gov/compound/9554	n/a	n/a	9180	http://www.chemspider.com/Chemical-Structure.9180.html
8:2 fluorotelomer alcohol (precusor PFOA) pathway	8:2 fluorotelomer alcohol (8:2 FTOH)	2,3,3,4,4,5,5,6,6,7,7,8,8,8-Tetradecafluorooctanoic acid (2H-PFOA)	n/a	C8H2F14O2	396.08	C(C(=O)O)(C(C(C(C(C(C(F)(F)F)(F)F)(F)F)(F)F)(F)F)(F)F)F	85651307	https://pubchem.ncbi.nlm.nih.gov/compound/85651307	n/a	n/a	n/a	n/a
8:2 fluorotelomer alcohol (precusor PFOA) pathway	8:2 fluorotelomer alcohol (8:2 FTOH)	monofluorinated fatty acids (C18H28O5F)	n/a	C18H28O5F	343.2	O=C(O)CCCC(=O)/C=C/CC(O)C(O)C/C=C/CCCCCF	n/a	n/a	n/a	n/a	n/a	n/a
8:2 fluorotelomer alcohol (precusor PFOA) pathway	8:2 fluorotelomer alcohol (8:2 FTOH)	Perfluoroheptanoic acid (PFHpA)	375-85-9	C6F13COOH	364.06	C(=O)(C(C(C(C(C(C(F)(F)F)(F)F)(F)F)(F)F)(F)F)(F)F)O	67818	https://pubchem.ncbi.nlm.nih.gov/compound/67818	n/a	n/a	61135	http://www.chemspider.com/Chemical-Structure.61135.html
8:2 fluorotelomer alcohol (precusor PFOA) pathway	8:2 fluorotelomer alcohol (8:2 FTOH)	Perfluorohexanoic acid (PFHxA)	307-24-4	C5F11COOH	314.05	C(=O)(C(C(C(C(C(F)(F)F)(F)F)(F)F)(F)F)(F)F)O	67542	https://pubchem.ncbi.nlm.nih.gov/compound/67542	n/a	n/a	60864	http://www.chemspider.com/Chemical-Structure.60864.html
8:2 fluorotelomer alcohol (precusor PFOA) pathway	8:2 fluorotelomer alcohol (8:2 FTOH)	Perfluoropentanoic acid (PFPeA)	2706-90-3	C4F9COOH	264.05	C(=O)(C(C(C(C(F)(F)F)(F)F)(F)F)(F)F)O	75921	https://pubchem.ncbi.nlm.nih.gov/compound/75921	n/a	n/a	68426	http://www.chemspider.com/Chemical-Structure.68426.html
8:2 fluorotelomer alcohol (precusor PFOA) pathway	8:2 fluorotelomer alcohol (8:2 FTOH)	Perfluorobutyric acid (PFBA)	375-22-4	C3F7COOH	214.04	C(=O)(C(C(C(F)(F)F)(F)F)(F)F)O	9777	https://pubchem.ncbi.nlm.nih.gov/compound/9777	n/a	n/a	9394	http://www.chemspider.com/Chemical-Structure.9394.html
8:2 fluorotelomer alcohol (precusor PFOA) pathway	8:2 fluorotelomer alcohol (8:2 FTOH)	Pentafluoropropionic acid (PFPrA)	422-64-0	C2F5COOH	164.03	C(=O)(C(C(F)(F)F)(F)F)O	62356	https://pubchem.ncbi.nlm.nih.gov/compound/62356	n/a	n/a	56147	http://www.chemspider.com/Chemical-Structure.56147.html
Chlordane pathway	Chlordane	Dichlorochlordene	57-74-9	C10H6Cl8	409.8	C1C2C(C(C1Cl)Cl)C3(C(=C(C2(C3(Cl)Cl)Cl)Cl)Cl)Cl	5993	https://pubchem.ncbi.nlm.nih.gov/compound/5993	C14176	https://www.genome.jp/entry/C14176	5772	http://www.chemspider.com/Chemical-Structure.5772.html
Chlordane pathway	Chlordane	Oxychlordane	27304-13-8	C10H4Cl8O	423.7	C12C(C(C3(C1O3)Cl)Cl)C4(C(=C(C2(C4(Cl)Cl)Cl)Cl)Cl)Cl	33772	https://pubchem.ncbi.nlm.nih.gov/compound/33772	C18146	https://www.genome.jp/entry/C18146	31129	http://www.chemspider.com/Chemical-Structure.31129.html
Chlordane pathway	Chlordane	Metabolite	n/a	n/a	n/a	OC1C2C(C3OC13Cl)C1(Cl)C(Cl)=C(Cl)C2(Cl)C1(Cl)Cl	n/a	n/a	n/a	n/a	n/a	n/a
Chlordane pathway	Chlordane	3-hydroxychlordane	n/a	C10H6Cl8O	425.8	C12C(C(C(C1O)Cl)Cl)C3(C(=C(C2(C3(Cl)Cl)Cl)Cl)Cl)Cl	14029296	https://pubchem.ncbi.nlm.nih.gov/compound/14029296	n/a	n/a	n/a	n/a
Chlordane pathway	Chlordane	dihydroxydihydrochlordene	39660-14-5	C10H6Cl6O2	370.87	OC1=CC(O)C2C1C1(Cl)C(Cl)=C(Cl)C2(Cl)C1(Cl)Cl	38308	https://pubchem.ncbi.nlm.nih.gov/compound/38308	n/a	n/a	35110	http://www.chemspider.com/Chemical-Structure.35110.html
Chlordane pathway	Chlordane	Chlordene chlorohydrin	37571-87-2	C10H7Cl7O	391.3	C1C2C(C(C1Cl)O)C3(C(=C(C2(C3(Cl)Cl)Cl)Cl)Cl)Cl	56842305	https://pubchem.ncbi.nlm.nih.gov/compound/56842305	n/a	n/a	57524999	http://www.chemspider.com/Chemical-Structure.57524999.html
Chlordane pathway	Chlordane	Heptachlor diol	27950-49-8	C10H7Cl7O2	407.3	C12C(C(C(C1O)O)Cl)C3(C(=C(C2(C3(Cl)Cl)Cl)Cl)Cl)Cl	75124208	https://pubchem.ncbi.nlm.nih.gov/compound/75124208	n/a	n/a	n/a	n/a
Chlordane pathway	Chlordane	Heptachlor	76-44-8	C10H5Cl7	373.3	C1=CC(C2C1C3(C(=C(C2(C3(Cl)Cl)Cl)Cl)Cl)Cl)Cl	3589	https://pubchem.ncbi.nlm.nih.gov/compound/3589	C14185	https://www.genome.jp/entry/C14185	3463	http://www.chemspider.com/Chemical-Structure.3463.html
Chlordane pathway	Chlordane	Heptachlor epoxide	1024-57-3	C10H5Cl7O	389.3	C12C(C(C3C1O3)Cl)C4(C(=C(C2(C4(Cl)Cl)Cl)Cl)Cl)Cl	13930	https://pubchem.ncbi.nlm.nih.gov/compound/13930	C14327	https://www.genome.jp/entry/C14327	34451736	http://www.chemspider.com/Chemical-Structure.34451736.html
Chlordane pathway	Chlordane	Monohydroxychlordene	24009-05-0	C10H6Cl6O	354.9	C1=CC(C2C1C3(C(=C(C2(C3(Cl)Cl)Cl)Cl)Cl)Cl)O	90331	https://pubchem.ncbi.nlm.nih.gov/compound/90331	n/a	n/a	81552	http://www.chemspider.com/Chemical-Structure.81552.html
Chlordane pathway	Chlordane	1-hydroxychlordene	2597-11-07	C10H6Cl6O	354.9	C1=CC(C2C1C3(C(=C(C2(C3(Cl)Cl)Cl)Cl)Cl)Cl)O	25552	https://pubchem.ncbi.nlm.nih.gov/compound/25552	C14699	https://www.genome.jp/entry/C14699	23829	http://www.chemspider.com/Chemical-Structure.23829.html
Chlordane pathway	Chlordane	1-hydroxy-2,3-epoxychlordene	19554-12-2	C10H6Cl6O2	370.9	C12C(C3C(C1O)O3)C4(C(=C(C2(C4(Cl)Cl)Cl)Cl)Cl)Cl	190231	https://pubchem.ncbi.nlm.nih.gov/compound/190231	n/a	n/a	171388	http://www.chemspider.com/Chemical-Structure.171388.html
Chlordane pathway	Chlordane	Dihydroxychlordene	39660-14-5	C10H6Cl6O2	370.87	OC1=CC(O)C2C1C1(Cl)C(Cl)=C(Cl)C2(Cl)C1(Cl)Cl	38308	https://pubchem.ncbi.nlm.nih.gov/compound/38308	n/a	n/a	35110	http://www.chemspider.com/Chemical-Structure.35110.html
Lindane (aerobic) pathway	Lindane (gamma-HCH)	gamma-pentachlorocyclohexane (gamma-PCCH)	n/a	C6H5Cl5	254.4	C1=C([C@@H]([C@H]([C@H]([C@@H]1Cl)Cl)Cl)Cl)Cl	441093	https://pubchem.ncbi.nlm.nih.gov/compound/441093	C06596	https://www.genome.jp/entry/C06596	389895	http://www.chemspider.com/Chemical-Structure.389895.html
Lindane (aerobic) pathway	Lindane (gamma-HCH)	1,3,4,6-tetrachloro-1,4-cyclohexadiene (1,4-TCDN)	149665-65-6	C6H4Cl4	217.9	C1=C(C(C=C(C1Cl)Cl)Cl)Cl	357	https://pubchem.ncbi.nlm.nih.gov/compound/357	C06597	https://www.genome.jp/entry/C06597	350	http://www.chemspider.com/Chemical-Structure.350.html
Lindane (aerobic) pathway	Lindane (gamma-HCH)	1,2,4-trichlorobenzene (1,2,4-TCB)	120-82-1	C6H3Cl3	181.4	C1=CC(=C(C=C1Cl)Cl)Cl	13	https://pubchem.ncbi.nlm.nih.gov/compound/13	C06594	https://www.genome.jp/entry/C06594	13862559	http://www.chemspider.com/Chemical-Structure.13862559.html
Lindane (aerobic) pathway	Lindane (gamma-HCH)	2,4,5-trichloro2,5-cyclohexadiene-1-ol (2,4,5-DNOL)	n/a	C6H5Cl3O	199.5	C1=C(C(C=C(C1O)Cl)Cl)Cl	134820287	https://pubchem.ncbi.nlm.nih.gov/compound/134820287	n/a	n/a	61	http://www.chemspider.com/Chemical-Structure.61.html
Lindane (aerobic) pathway	Lindane (gamma-HCH)	2,5-dichlorophenol (2,5- DCP)	583-78-8	C6H4Cl2O	163	C1=CC(=C(C=C1Cl)O)Cl	66	https://pubchem.ncbi.nlm.nih.gov/compound/66	C06602	https://www.genome.jp/entry/C06602	65	http://www.chemspider.com/Chemical-Structure.65.html
Lindane (aerobic) pathway	Lindane (gamma-HCH)	2,5-dichloro-2,5-cyclohexadiene-1,4-diol (2,5-DDOL)	n/a	C6H6Cl2O2	181.01	C1=C(C(C=C(C1O)Cl)O)Cl	64	https://pubchem.ncbi.nlm.nih.gov/compound/64	C06599	https://www.genome.jp/entry/C06599	63	http://www.chemspider.com/Chemical-Structure.63.html
Lindane (aerobic) pathway	Lindane (gamma-HCH)	2,5-dichlorohydroquinone (2,5-DCHQ)	824-69-1	C6H4Cl2O2	179	C1=C(C(=CC(=C1Cl)O)Cl)O	65	https://pubchem.ncbi.nlm.nih.gov/compound/65	C06600	https://www.genome.jp/entry/C06600	64	http://www.chemspider.com/Chemical-Structure.64.html
Lindane (aerobic) pathway	Lindane (gamma-HCH)	Chlorohydroquinone (CHQ)	615-67-8	C6H5ClO2	144.55	C1=CC(=C(C=C1O)Cl)O	301	https://pubchem.ncbi.nlm.nih.gov/compound/301	C06601	https://www.genome.jp/entry/C06601	295	http://www.chemspider.com/Chemical-Structure.295.html
Lindane (aerobic) pathway	Lindane (gamma-HCH)	Hydroquinone (HQ)	123-31-9	C6H6O2	110.11	C1=CC(=CC=C1O)O	785	https://pubchem.ncbi.nlm.nih.gov/compound/785	C00530	https://www.genome.jp/entry/C00530	764	http://www.chemspider.com/Chemical-Structure.764.html
Lindane (aerobic) pathway	Lindane (gamma-HCH)	Acetyl chloride	75-36-5	C2H3ClO	78.5	CC(=O)Cl	6367	https://pubchem.ncbi.nlm.nih.gov/compound/6367	n/a	n/a	6127	http://www.chemspider.com/Chemical-Structure.6127.html
Lindane (aerobic) pathway	Lindane (gamma-HCH)	2-hydroxymuconic semialdehyde	3270-98-2	C6H6O4	142.11	C(=CC(=O)C(=O)O)C=CO	5280366	https://pubchem.ncbi.nlm.nih.gov/compound/5280366	C00682	https://www.genome.jp/entry/C00682	17600	http://www.chemspider.com/Chemical-Structure.17600.html
Lindane (aerobic) pathway	Lindane (gamma-HCH)	2,6-dichlorohydroquinone (2,6-DCHQ)	20103-10-0	C6H4Cl2O2	179	C1=C(C=C(C(=C1Cl)O)Cl)O	88366	https://pubchem.ncbi.nlm.nih.gov/compound/88366	C07097	https://www.genome.jp/entry/C07097	79720	http://www.chemspider.com/Chemical-Structure.79720.html
Lindane (aerobic) pathway	Lindane (gamma-HCH)	2-chloromaleylacetate (2-CMA)	22752-94-9	C6H5ClO5	192.55	C(C(=O)C=C(C(=O)O)Cl)C(=O)O	9776838	https://pubchem.ncbi.nlm.nih.gov/compound/9776838	C06329	https://www.genome.jp/entry/C06329	141830	http://www.chemspider.com/Chemical-Structure.141830.html
Lindane (aerobic) pathway	Lindane (gamma-HCH)	Maleylacetate	24740-88-3	C6H6O5	158.11	C(C(=O)C=CC(=O)O)C(=O)O	5280500	https://pubchem.ncbi.nlm.nih.gov/compound/5280500	C02222	https://www.genome.jp/entry/C02222	406	http://www.chemspider.com/Chemical-Structure.406.html
Lindane (aerobic) pathway	Lindane (gamma-HCH)	β-oxoadipate	n/a	C6H6O5	158.11	C(CC(=O)[O-])C(=O)CC(=O)[O-]	5459800	https://pubchem.ncbi.nlm.nih.gov/compound/5459800	C00846	https://www.genome.jp/entry/C00846	4573571	http://www.chemspider.com/Chemical-Structure.4573571.html
Lindane (aerobic) pathway	Lindane (gamma-HCH)	3-oxoadipyl-CoA	n/a	C27H42N7O20P3S	909.6	CC(C)(COP(=O)(O)OP(=O)(O)OCC1C(C(C(O1)N2C=NC3=C(N=CN=C32)N)O)OP(=O)(O)O)C(C(=O)NCCC(=O)NCCSC(=O)CC(=O)CCC(=O)O)O	9543153	https://pubchem.ncbi.nlm.nih.gov/compound/9543153	C02232	https://www.genome.jp/entry/C02232	7822126	http://www.chemspider.com/Chemical-Structure.7822126.html
Lindane (aerobic) pathway	Lindane (gamma-HCH)	Succinyl-coenzyme A	604-98-8	C25H40N7O19P3S	867.6	CC(C)(COP(=O)(O)OP(=O)(O)OCC1C(C(C(O1)N2C=NC3=C(N=CN=C32)N)O)OP(=O)(O)O)C(C(=O)NCCC(=O)NCCSC(=O)CCC(=O)O)O	92133	https://pubchem.ncbi.nlm.nih.gov/compound/92133	C18324	https://www.genome.jp/entry/C18324	83179	http://www.chemspider.com/Chemical-Structure.83179.html
Lindane (aerobic) pathway	Lindane (gamma-HCH)	Acetyl coenzyme A	72-89-9	C23H38N7O17P3S	809.6	CC(=O)SCCNC(=O)CCNC(=O)C(C(C)(C)COP(=O)(O)OP(=O)(O)OCC1C(C(C(O1)N2C=NC3=C(N=CN=C32)N)O)OP(=O)(O)O)O	444493	https://pubchem.ncbi.nlm.nih.gov/compound/444493	C00024	https://www.genome.jp/entry/C00024	21232084	http://www.chemspider.com/Chemical-Structure.21232084.html
Lindane (anaerobic) pathway	Lindane (gamma-HCH)	gamma-pentachlorocyclohexane (gamma-PCCH)	n/a	C6H5Cl5	254.4	C1=C([C@@H]([C@H]([C@H]([C@@H]1Cl)Cl)Cl)Cl)Cl	441093	https://pubchem.ncbi.nlm.nih.gov/compound/441093	C06596	https://www.genome.jp/entry/C06596	389895	http://www.chemspider.com/Chemical-Structure.389895.html
Lindane (anaerobic) pathway	Lindane (gamma-HCH)	Tetrachlorocyclohexene (TCCH)	30498-94-3	C6H6Cl4	219.9	C1CC(=C(C(C1)(Cl)Cl)Cl)Cl	182001	https://pubchem.ncbi.nlm.nih.gov/compound/182001	n/a	n/a	158299	http://www.chemspider.com/Chemical-Structure.158299.html
Lindane (anaerobic) pathway	Lindane (gamma-HCH)	Dichlorocyclohexadiene (DCCH)	84565-62-8	C6H6Cl2	149.01	C1CC(=C(C=C1)Cl)Cl	12809304	https://pubchem.ncbi.nlm.nih.gov/compound/12809304	n/a	n/a	15501793	http://www.chemspider.com/Chemical-Structure.15501793.html
Lindane (anaerobic) pathway	Lindane (gamma-HCH)	1,3-Dichlorobenzene (1,3-DCB)	541-73-1	C6H4Cl2	147	C1=CC(=CC(=C1)Cl)Cl	10943	https://pubchem.ncbi.nlm.nih.gov/compound/10943	C19397	https://www.genome.jp/entry/C19397	13857694	http://www.chemspider.com/Chemical-Structure.13857694.html
Lindane (anaerobic) pathway	Lindane (gamma-HCH)	1,2-Dichlorobenzene (1,2-DCB)	95-50-1	C6H4Cl2	147	C1=CC=C(C(=C1)Cl)Cl	7239	https://pubchem.ncbi.nlm.nih.gov/compound/7239	C14328	https://www.genome.jp/entry/C14328	13837988	http://www.chemspider.com/Chemical-Structure.13837988.html
Lindane (anaerobic) pathway	Lindane (gamma-HCH)	Chlorobenzene (CB)	108-90-7	C6H5Cl	112.55	C1=CC=C(C=C1)Cl	7964	https://pubchem.ncbi.nlm.nih.gov/compound/7964	C06990	https://www.genome.jp/entry/C06990	7676	http://www.chemspider.com/Chemical-Structure.7676.html
Lindane (anaerobic) pathway	Lindane (gamma-HCH)	Benzene	71-43-2	C6H6	78.11	C1=CC=CC=C1	241	https://pubchem.ncbi.nlm.nih.gov/compound/241	n/a	n/a	236	http://www.chemspider.com/Chemical-Structure.236.html
Alpha hexachlorocyclohexane (aerobic) pathway	Alpha hexachlorocyclohexane (alpha-HCH)	1,2,3,4,5-Pentachlorocyclohexane (PCCH)	22138-39-2	C6H7Cl5	256.4	C1C(C(C(C(C1Cl)Cl)Cl)Cl)Cl	590269	https://pubchem.ncbi.nlm.nih.gov/compound/590269	n/a	n/a	513121	http://www.chemspider.com/Chemical-Structure.513121.html
Alpha hexachlorocyclohexane (aerobic) pathway	Alpha hexachlorocyclohexane (alpha-HCH)	1,2,3-Trichlorobenzene (1,2,3-TCB)	87-61-6	C6H3Cl3	181.4	C1=CC(=C(C(=C1)Cl)Cl)Cl	6895	https://pubchem.ncbi.nlm.nih.gov/compound/6895	C14408	https://www.genome.jp/entry/C14408	13864445	http://www.chemspider.com/Chemical-Structure.13864445.html
Alpha hexachlorocyclohexane (aerobic) pathway	Alpha hexachlorocyclohexane (alpha-HCH)	1,2,4-trichlorobenzene (1,2,4-TCB)	120-82-1	C6H3Cl3	181.4	C1=CC(=C(C=C1Cl)Cl)Cl	13	https://pubchem.ncbi.nlm.nih.gov/compound/13	C06594	https://www.genome.jp/entry/C06594	13862559	http://www.chemspider.com/Chemical-Structure.13862559.html
Alpha hexachlorocyclohexane (aerobic) pathway	Alpha hexachlorocyclohexane (alpha-HCH)	1,3,5-Trichlorobenzene (1,3,5-TCB)	108-70-3	C6H3Cl3	181.4	C1=C(C=C(C=C1Cl)Cl)Cl	7950	https://pubchem.ncbi.nlm.nih.gov/compound/7950	n/a	n/a	7662	http://www.chemspider.com/Chemical-Structure.7662.html
Alpha hexachlorocyclohexane (anaerobic) pathway	Alpha hexachlorocyclohexane (alpha-HCH)	1,2,3,4,5-Pentachlorocyclohexane (PCCH)	22138-39-2	C6H7Cl5	256.4	C1C(C(C(C(C1Cl)Cl)Cl)Cl)Cl	590269	https://pubchem.ncbi.nlm.nih.gov/compound/590269	n/a	n/a	513121	http://www.chemspider.com/Chemical-Structure.513121.html
Alpha hexachlorocyclohexane (anaerobic) pathway	Alpha hexachlorocyclohexane (alpha-HCH)	Tetrachlorocyclohexene (TCCH)	30498-94-3	C6H6Cl4	219.9	C1CC(=C(C(C1)(Cl)Cl)Cl)Cl	182001	https://pubchem.ncbi.nlm.nih.gov/compound/182001	n/a	n/a	158299	http://www.chemspider.com/Chemical-Structure.158299.html
Alpha hexachlorocyclohexane (anaerobic) pathway	Alpha hexachlorocyclohexane (alpha-HCH)	Dichlorocyclohexadiene (DCCH)	84565-62-8	C6H6Cl2	149.01	C1CC(=C(C=C1)Cl)Cl	12809304	https://pubchem.ncbi.nlm.nih.gov/compound/12809304	n/a	n/a	15501793	http://www.chemspider.com/Chemical-Structure.15501793.html
Alpha hexachlorocyclohexane (anaerobic) pathway	Alpha hexachlorocyclohexane (alpha-HCH)	1,3-Dichlorobenzene (1,3-DCB)	541-73-1	C6H4Cl2	147	C1=CC(=CC(=C1)Cl)Cl	10943	https://pubchem.ncbi.nlm.nih.gov/compound/10943	C19397	https://www.genome.jp/entry/C19397	13857694	http://www.chemspider.com/Chemical-Structure.13857694.html
Alpha hexachlorocyclohexane (anaerobic) pathway	Alpha hexachlorocyclohexane (alpha-HCH)	1,2-Dichlorobenzene (1,2-DCB)	95-50-1	C6H4Cl2	147	C1=CC=C(C(=C1)Cl)Cl	7239	https://pubchem.ncbi.nlm.nih.gov/compound/7239	C14328	https://www.genome.jp/entry/C14328	13837988	http://www.chemspider.com/Chemical-Structure.13837988.html
Alpha hexachlorocyclohexane (anaerobic) pathway	Alpha hexachlorocyclohexane (alpha-HCH)	Chlorobenzene (CB)	108-90-7	C6H5Cl	112.55	C1=CC=C(C=C1)Cl	7964	https://pubchem.ncbi.nlm.nih.gov/compound/7964	C06990	https://www.genome.jp/entry/C06990	7676	http://www.chemspider.com/Chemical-Structure.7676.html
Alpha hexachlorocyclohexane (anaerobic) pathway	Alpha hexachlorocyclohexane (alpha-HCH)	Benzene	71-43-2	C6H6	78.11	C1=CC=CC=C1	241	https://pubchem.ncbi.nlm.nih.gov/compound/241	n/a	n/a	236	http://www.chemspider.com/Chemical-Structure.236.html
1,2,3,4,5,6-Hexachlorocyclohexane (Beta-HCH) (aerobic) pathway	1,2,3,4,5,6-Hexachlorocyclohexane (Beta-HCH)	2,3,4,5,6-Pentachlorocyclohexanol (PCHL)	n/a	C6H7Cl5O	272.4	C1(C(C(C(C(C1Cl)Cl)Cl)Cl)Cl)O	9543415	https://pubchem.ncbi.nlm.nih.gov/compound/9543415	C16181	https://www.genome.jp/entry/C16181	10437639	http://www.chemspider.com/Chemical-Structure.10437639.html
1,2,3,4,5,6-Hexachlorocyclohexane (Beta-HCH) (aerobic) pathway	1,2,3,4,5,6-Hexachlorocyclohexane (Beta-HCH)	2,3,5,6-tetrachlorocyclohexanediol (2,3,5,6-TCDL)	n/a	C6H8Cl4O2	253.9	C1C(C(C(C(C1Cl)Cl)(O)O)Cl)Cl	155818933	https://pubchem.ncbi.nlm.nih.gov/compound/155818933	n/a	n/a	n/a	n/a
1,2,3,4,5,6-Hexachlorocyclohexane (Beta-HCH) (aerobic) pathway	1,2,3,4,5,6-Hexachlorocyclohexane (Beta-HCH)	Beta-Pentachlorocyclohexene (beta-PCCH)	54083-25-9	C6H5Cl5	254.4	C1=C(C(C(C(C1Cl)Cl)Cl)Cl)Cl	12914041	https://pubchem.ncbi.nlm.nih.gov/compound/12914041	n/a	n/a	708	http://www.chemspider.com/Chemical-Structure.708.html
1,2,3,4,5,6-Hexachlorocyclohexane (Beta-HCH) (aerobic) pathway	1,2,3,4,5,6-Hexachlorocyclohexane (Beta-HCH)	2,3,4,5-tetrachloro-2-cyclohexene-1-ol (2,3,4,5-TCOL)	n/a	n/a	n/a	[H]C1(O)CC([H])(Cl)[C@]([H])(Cl)CC([H])(Cl)C([H])(Cl)C1([H])Cl	n/a	n/a	n/a	n/a	n/a	n/a
1,2,3,4,5,6-Hexachlorocyclohexane (Beta-HCH) (aerobic) pathway	1,2,3,4,5,6-Hexachlorocyclohexane (Beta-HCH)	2,3,5-trichloro-5-cyclohexene-1,4-diol (2,3,5-TriCDL)	n/a	n/a	n/a	[H]C1(O)CC([H])(Cl)[C@]([H])(Cl)CC([H])(O)C([H])(Cl)C1([H])Cl	n/a	n/a	n/a	n/a	n/a	n/a
1,2,3,4,5,6-Hexachlorocyclohexane (Beta-HCH) (aerobic) pathway	1,2,3,4,5,6-Hexachlorocyclohexane (Beta-HCH)	1,3,4,6-Tetrachloro-1,4-cyclohexadiene (1,3,4,6-TCDN)	149665-65-6	C6H4Cl4	217.9	C1=C(C(C=C(C1Cl)Cl)Cl)Cl	357	https://pubchem.ncbi.nlm.nih.gov/compound/357	C06597	https://www.genome.jp/entry/C06597	350	http://www.chemspider.com/Chemical-Structure.350.html
1,2,3,4,5,6-Hexachlorocyclohexane (Beta-HCH) (aerobic) pathway	1,2,3,4,5,6-Hexachlorocyclohexane (Beta-HCH)	1,2,4-trichlorobenzene (1,2,4-TCB)	120-82-1	C6H3Cl3	181.4	C1=CC(=C(C=C1Cl)Cl)Cl	13	https://pubchem.ncbi.nlm.nih.gov/compound/13	C06594	https://www.genome.jp/entry/C06594	13862559	http://www.chemspider.com/Chemical-Structure.13862559.html
1,2,3,4,5,6-Hexachlorocyclohexane (Beta-HCH) (aerobic) pathway	1,2,3,4,5,6-Hexachlorocyclohexane (Beta-HCH)	2,4,5-Trichlorocyclohexa-2,5-dien-1-ol (2,4,5-DNOL)	n/a	C6H5Cl3O	199.5	C1=C(C(C=C(C1O)Cl)Cl)Cl	62	https://pubchem.ncbi.nlm.nih.gov/compound/62	n/a	n/a	61	http://www.chemspider.com/Chemical-Structure.61.html
1,2,3,4,5,6-Hexachlorocyclohexane (Beta-HCH) (aerobic) pathway	1,2,3,4,5,6-Hexachlorocyclohexane (Beta-HCH)	2,5-Dichlorophenol (2,5-DCP)	583-78-8	C6H4Cl2O	163	C1=CC(=C(C=C1Cl)O)Cl	66	https://pubchem.ncbi.nlm.nih.gov/compound/66	C06602	https://www.genome.jp/entry/C06602	65	http://www.chemspider.com/Chemical-Structure.65.html
1,2,3,4,5,6-Hexachlorocyclohexane (Beta-HCH) (aerobic) pathway	1,2,3,4,5,6-Hexachlorocyclohexane (Beta-HCH)	2,5-dichlorohydroquinone (2,5-DCHQ)	824-69-1	C6H4Cl2O2	179	C1=C(C(=CC(=C1Cl)O)Cl)O	65	https://pubchem.ncbi.nlm.nih.gov/compound/65	C06600	https://www.genome.jp/entry/C06600	64	http://www.chemspider.com/Chemical-Structure.64.html
1,2,3,4,5,6-Hexachlorocyclohexane (Beta-HCH) (aerobic) pathway	1,2,3,4,5,6-Hexachlorocyclohexane (Beta-HCH)	Chlorohydroquinone (CHQ)	615-67-8	C6H5ClO2	144.55	C1=CC(=C(C=C1O)Cl)O	301	https://pubchem.ncbi.nlm.nih.gov/compound/301	C06601	https://www.genome.jp/entry/C06601	295	http://www.chemspider.com/Chemical-Structure.295.html
1,2,3,4,5,6-Hexachlorocyclohexane (Beta-HCH) (aerobic) pathway	1,2,3,4,5,6-Hexachlorocyclohexane (Beta-HCH)	Hydroquinone (HQ)	123-31-9	C6H6O2	110.11	C1=CC(=CC=C1O)O	785	https://pubchem.ncbi.nlm.nih.gov/compound/785	C00530	https://www.genome.jp/entry/C00530	764	http://www.chemspider.com/Chemical-Structure.764.html
1,2,3,4,5,6-Hexachlorocyclohexane (Beta-HCH) (aerobic) pathway	1,2,3,4,5,6-Hexachlorocyclohexane (Beta-HCH)	2-hydroxymuconic semialdehyde	3270-98-2	C6H6O4	142.11	C(=CC(=O)C(=O)O)C=CO	5280366	https://pubchem.ncbi.nlm.nih.gov/compound/5280366	C00682	https://www.genome.jp/entry/C00682	17600	http://www.chemspider.com/Chemical-Structure.17600.html
1,2,3,4,5,6-Hexachlorocyclohexane (Beta-HCH) (aerobic) pathway	1,2,3,4,5,6-Hexachlorocyclohexane (Beta-HCH)	Acetyl chloride	75-36-5	C2H3ClO	78.5	CC(=O)Cl	6367	https://pubchem.ncbi.nlm.nih.gov/compound/6367	n/a	n/a	6127	http://www.chemspider.com/Chemical-Structure.6127.html
1,2,3,4,5,6-Hexachlorocyclohexane (Beta-HCH) (aerobic) pathway	1,2,3,4,5,6-Hexachlorocyclohexane (Beta-HCH)	Maleylacetate	24740-88-3	C6H6O5	158.11	C(C(=O)C=CC(=O)O)C(=O)O	5280500	https://pubchem.ncbi.nlm.nih.gov/compound/5280500	C02222	https://www.genome.jp/entry/C02222	406	http://www.chemspider.com/Chemical-Structure.406.html
1,2,3,4,5,6-Hexachlorocyclohexane (Beta-HCH) (aerobic) pathway	1,2,3,4,5,6-Hexachlorocyclohexane (Beta-HCH)	β-oxoadipate	n/a	C6H6O5	158.11	C(CC(=O)[O-])C(=O)CC(=O)[O-]	5459800	https://pubchem.ncbi.nlm.nih.gov/compound/5459800	C00846	https://www.genome.jp/entry/C00846	4573571	http://www.chemspider.com/Chemical-Structure.4573571.html
1,2,3,4,5,6-Hexachlorocyclohexane (Beta-HCH) (aerobic) pathway	1,2,3,4,5,6-Hexachlorocyclohexane (Beta-HCH)	3-oxoadipyl-CoA	n/a	C27H42N7O20P3S	909.6	CC(C)(COP(=O)(O)OP(=O)(O)OCC1C(C(C(O1)N2C=NC3=C(N=CN=C32)N)O)OP(=O)(O)O)C(C(=O)NCCC(=O)NCCSC(=O)CC(=O)CCC(=O)O)O	9543153	https://pubchem.ncbi.nlm.nih.gov/compound/9543153	C02232	https://www.genome.jp/entry/C02232	7822126	http://www.chemspider.com/Chemical-Structure.7822126.html
1,2,3,4,5,6-Hexachlorocyclohexane (Beta-HCH) (aerobic) pathway	1,2,3,4,5,6-Hexachlorocyclohexane (Beta-HCH)	Succinyl-coenzyme A	604-98-8	C25H40N7O19P3S	867.6	CC(C)(COP(=O)(O)OP(=O)(O)OCC1C(C(C(O1)N2C=NC3=C(N=CN=C32)N)O)OP(=O)(O)O)C(C(=O)NCCC(=O)NCCSC(=O)CCC(=O)O)O	92133	https://pubchem.ncbi.nlm.nih.gov/compound/92133	C18324	https://www.genome.jp/entry/C18324	83179	http://www.chemspider.com/Chemical-Structure.83179.html
1,2,3,4,5,6-Hexachlorocyclohexane (Beta-HCH) (aerobic) pathway	1,2,3,4,5,6-Hexachlorocyclohexane (Beta-HCH)	Acetyl coenzyme A	72-89-9	C23H38N7O17P3S	809.6	CC(=O)SCCNC(=O)CCNC(=O)C(C(C)(C)COP(=O)(O)OP(=O)(O)OCC1C(C(C(O1)N2C=NC3=C(N=CN=C32)N)O)OP(=O)(O)O)O	444493	https://pubchem.ncbi.nlm.nih.gov/compound/444493	C00024	https://www.genome.jp/entry/C00024	21232084	http://www.chemspider.com/Chemical-Structure.21232084.html
1,2,3,4,5,6-Hexachlorocyclohexane (Beta-HCH) (anaerobic) pathway	1,2,3,4,5,6-Hexachlorocyclohexane (Beta-HCH)	Beta-Pentachlorocyclohexene (beta-PCCH)	54083-25-9	C6H5Cl5	254.4	C1=C(C(C(C(C1Cl)Cl)Cl)Cl)Cl	12914041	https://pubchem.ncbi.nlm.nih.gov/compound/12914041	n/a	n/a	708	http://www.chemspider.com/Chemical-Structure.708.html
1,2,3,4,5,6-Hexachlorocyclohexane (Beta-HCH) (anaerobic) pathway	1,2,3,4,5,6-Hexachlorocyclohexane (Beta-HCH)	1,2,3,4-Tetrachlorocyclohexene (TCCH)	n/a	C6H6Cl4	219.9	C1CC(=C(C(C1Cl)Cl)Cl)Cl	154231107	https://pubchem.ncbi.nlm.nih.gov/compound/154231107	n/a	n/a	14925	http://www.chemspider.com/Chemical-Structure.14925.html
1,2,3,4,5,6-Hexachlorocyclohexane (Beta-HCH) (anaerobic) pathway	1,2,3,4,5,6-Hexachlorocyclohexane (Beta-HCH)	1,2,3-Trichlorobenzene (1,2,3-TCB)	87-61-6	C6H3Cl3	181.4	C1=CC(=C(C(=C1)Cl)Cl)Cl	6895	https://pubchem.ncbi.nlm.nih.gov/compound/6895	C14408	https://www.genome.jp/entry/C14408	13864445	http://www.chemspider.com/Chemical-Structure.13864445.html
1,2,3,4,5,6-Hexachlorocyclohexane (Beta-HCH) (anaerobic) pathway	1,2,3,4,5,6-Hexachlorocyclohexane (Beta-HCH)	1,2-Dichlorobenzene (1,2-DCB)	95-50-1	C6H4Cl2	147	C1=CC=C(C(=C1)Cl)Cl	7239	https://pubchem.ncbi.nlm.nih.gov/compound/7239	C14328	https://www.genome.jp/entry/C14328	13837988	http://www.chemspider.com/Chemical-Structure.13837988.html
1,2,3,4,5,6-Hexachlorocyclohexane (Beta-HCH) (anaerobic) pathway	1,2,3,4,5,6-Hexachlorocyclohexane (Beta-HCH)	1,4-Dichlorobenzene (1,4-DCB)	106-46-7	C6H4Cl2	147	C1=CC(=CC=C1Cl)Cl	4685	https://pubchem.ncbi.nlm.nih.gov/compound/4685	C07092	https://www.genome.jp/entry/C07092	13866817	http://www.chemspider.com/Chemical-Structure.13866817.html
1,2,3,4,5,6-Hexachlorocyclohexane (Beta-HCH) (anaerobic) pathway	1,2,3,4,5,6-Hexachlorocyclohexane (Beta-HCH)	Chlorobenzene (CB)	108-90-7	C6H5Cl	112.55	C1=CC=C(C=C1)Cl	7964	https://pubchem.ncbi.nlm.nih.gov/compound/7964	C06990	https://www.genome.jp/entry/C06990	7676	http://www.chemspider.com/Chemical-Structure.7676.html
1,2,3,4,5,6-Hexachlorocyclohexane (Beta-HCH) (anaerobic) pathway	1,2,3,4,5,6-Hexachlorocyclohexane (Beta-HCH)	Benzene	71-43-2	C6H6	78.11	C1=CC=CC=C1	241	https://pubchem.ncbi.nlm.nih.gov/compound/241	n/a	n/a	236	http://www.chemspider.com/Chemical-Structure.236.html
Delta-Hexachlorocyclohexane (delta-HCH) (aerobic) pathway	Delta-Hexachlorocyclohexane (delta-HCH)	2,3,4,5,6-Pentachlorocyclohexanol (PCHL)	n/a	C6H7Cl5O	272.4	C1(C(C(C(C(C1Cl)Cl)Cl)Cl)Cl)O	9543415	https://pubchem.ncbi.nlm.nih.gov/compound/9543415	C16181	https://www.genome.jp/entry/C16181	10437639	http://www.chemspider.com/Chemical-Structure.10437639.html
Delta-Hexachlorocyclohexane (delta-HCH) (aerobic) pathway	Delta-Hexachlorocyclohexane (delta-HCH)	2,3,5,6-tetrachlorocyclohexanediol (2,3,5,6-TCDL)	n/a	C6H8Cl4O2	253.9	C1C(C(C(C(C1Cl)Cl)(O)O)Cl)Cl	155818933	https://pubchem.ncbi.nlm.nih.gov/compound/155818933	n/a	n/a	n/a	n/a
Delta-Hexachlorocyclohexane (delta-HCH) (aerobic) pathway	Delta-Hexachlorocyclohexane (delta-HCH)	Delta-Pentachlorocyclohexene (delta-PCCH)	1890-40-0	C6H5Cl5	254.4	C1=C(C(C(C(C1Cl)Cl)Cl)Cl)Cl	728	https://pubchem.ncbi.nlm.nih.gov/compound/728	n/a	n/a	708	http://www.chemspider.com/Chemical-Structure.708.html
Delta-Hexachlorocyclohexane (delta-HCH) (aerobic) pathway	Delta-Hexachlorocyclohexane (delta-HCH)	2,3,4,5-tetrachloro-2-cyclohexene-1-ol (2,3,4,5-TCOL)	n/a	n/a	n/a	[H]C1(O)CC([H])(Cl)[C@]([H])(Cl)CC([H])(Cl)C([H])(Cl)C1([H])Cl	n/a	n/a	n/a	n/a	n/a	n/a
Delta-Hexachlorocyclohexane (delta-HCH) (aerobic) pathway	Delta-Hexachlorocyclohexane (delta-HCH)	2,3,5-trichloro-5-cyclohexene-1,4-diol (2,3,5-TriCDL)	n/a	n/a	n/a	[H]C1(O)CC([H])(Cl)[C@]([H])(Cl)CC([H])(O)C([H])(Cl)C1([H])Cl	n/a	n/a	n/a	n/a	n/a	n/a
Delta-Hexachlorocyclohexane (delta-HCH) (aerobic) pathway	Delta-Hexachlorocyclohexane (delta-HCH)	1,3,4,6-Tetrachloro-1,4-cyclohexadiene (1,3,4,6-TCDN)	149665-65-6	C6H4Cl4	217.9	C1=C(C(C=C(C1Cl)Cl)Cl)Cl	357	https://pubchem.ncbi.nlm.nih.gov/compound/357	C06597	https://www.genome.jp/entry/C06597	350	http://www.chemspider.com/Chemical-Structure.350.html
Delta-Hexachlorocyclohexane (delta-HCH) (aerobic) pathway	Delta-Hexachlorocyclohexane (delta-HCH)	1,2,4-trichlorobenzene (1,2,4-TCB)	120-82-1	C6H3Cl3	181.4	C1=CC(=C(C=C1Cl)Cl)Cl	13	https://pubchem.ncbi.nlm.nih.gov/compound/13	C06594	https://www.genome.jp/entry/C06594	13862559	http://www.chemspider.com/Chemical-Structure.13862559.html
Delta-Hexachlorocyclohexane (delta-HCH) (aerobic) pathway	Delta-Hexachlorocyclohexane (delta-HCH)	2,4,5-Trichlorocyclohexa-2,5-dien-1-ol (2,4,5-DNOL)	n/a	C6H5Cl3O	199.5	C1=C(C(C=C(C1O)Cl)Cl)Cl	62	https://pubchem.ncbi.nlm.nih.gov/compound/62	n/a	n/a	61	http://www.chemspider.com/Chemical-Structure.61.html
Delta-Hexachlorocyclohexane (delta-HCH) (aerobic) pathway	Delta-Hexachlorocyclohexane (delta-HCH)	2,5-Dichlorophenol (2,5-DCP)	583-78-8	C6H4Cl2O	163	C1=CC(=C(C=C1Cl)O)Cl	66	https://pubchem.ncbi.nlm.nih.gov/compound/66	C06602	https://www.genome.jp/entry/C06602	65	http://www.chemspider.com/Chemical-Structure.65.html
Delta-Hexachlorocyclohexane (delta-HCH) (aerobic) pathway	Delta-Hexachlorocyclohexane (delta-HCH)	2,5-dichlorohydroquinone (2,5-DCHQ)	824-69-1	C6H4Cl2O2	179	C1=C(C(=CC(=C1Cl)O)Cl)O	65	https://pubchem.ncbi.nlm.nih.gov/compound/65	C06600	https://www.genome.jp/entry/C06600	64	http://www.chemspider.com/Chemical-Structure.64.html
Delta-Hexachlorocyclohexane (delta-HCH) (aerobic) pathway	Delta-Hexachlorocyclohexane (delta-HCH)	Chlorohydroquinone (CHQ)	615-67-8	C6H5ClO2	144.55	C1=CC(=C(C=C1O)Cl)O	301	https://pubchem.ncbi.nlm.nih.gov/compound/301	C06601	https://www.genome.jp/entry/C06601	295	http://www.chemspider.com/Chemical-Structure.295.html
Delta-Hexachlorocyclohexane (delta-HCH) (aerobic) pathway	Delta-Hexachlorocyclohexane (delta-HCH)	Hydroquinone (HQ)	123-31-9	C6H6O2	110.11	C1=CC(=CC=C1O)O	785	https://pubchem.ncbi.nlm.nih.gov/compound/785	C00530	https://www.genome.jp/entry/C00530	764	http://www.chemspider.com/Chemical-Structure.764.html
Delta-Hexachlorocyclohexane (delta-HCH) (aerobic) pathway	Delta-Hexachlorocyclohexane (delta-HCH)	2-hydroxymuconic semialdehyde	3270-98-2	C6H6O4	142.11	C(=CC(=O)C(=O)O)C=CO	5280366	https://pubchem.ncbi.nlm.nih.gov/compound/5280366	C00682	https://www.genome.jp/entry/C00682	17600	http://www.chemspider.com/Chemical-Structure.17600.html
Delta-Hexachlorocyclohexane (delta-HCH) (aerobic) pathway	Delta-Hexachlorocyclohexane (delta-HCH)	Acetyl chloride	75-36-5	C2H3ClO	78.5	CC(=O)Cl	6367	https://pubchem.ncbi.nlm.nih.gov/compound/6367	n/a	n/a	6127	http://www.chemspider.com/Chemical-Structure.6127.html
Delta-Hexachlorocyclohexane (delta-HCH) (aerobic) pathway	Delta-Hexachlorocyclohexane (delta-HCH)	Maleylacetate	24740-88-3	C6H6O5	158.11	C(C(=O)C=CC(=O)O)C(=O)O	5280500	https://pubchem.ncbi.nlm.nih.gov/compound/5280500	C02222	https://www.genome.jp/entry/C02222	406	http://www.chemspider.com/Chemical-Structure.406.html
Delta-Hexachlorocyclohexane (delta-HCH) (aerobic) pathway	Delta-Hexachlorocyclohexane (delta-HCH)	β-oxoadipate	n/a	C6H6O5	158.11	C(CC(=O)[O-])C(=O)CC(=O)[O-]	5459800	https://pubchem.ncbi.nlm.nih.gov/compound/5459800	C00846	https://www.genome.jp/entry/C00846	4573571	http://www.chemspider.com/Chemical-Structure.4573571.html
Delta-Hexachlorocyclohexane (delta-HCH) (aerobic) pathway	Delta-Hexachlorocyclohexane (delta-HCH)	3-oxoadipyl-CoA	n/a	C27H42N7O20P3S	909.6	CC(C)(COP(=O)(O)OP(=O)(O)OCC1C(C(C(O1)N2C=NC3=C(N=CN=C32)N)O)OP(=O)(O)O)C(C(=O)NCCC(=O)NCCSC(=O)CC(=O)CCC(=O)O)O	9543153	https://pubchem.ncbi.nlm.nih.gov/compound/9543153	C02232	https://www.genome.jp/entry/C02232	7822126	http://www.chemspider.com/Chemical-Structure.7822126.html
Delta-Hexachlorocyclohexane (delta-HCH) (aerobic) pathway	Delta-Hexachlorocyclohexane (delta-HCH)	Succinyl-coenzyme A	604-98-8	C25H40N7O19P3S	867.6	CC(C)(COP(=O)(O)OP(=O)(O)OCC1C(C(C(O1)N2C=NC3=C(N=CN=C32)N)O)OP(=O)(O)O)C(C(=O)NCCC(=O)NCCSC(=O)CCC(=O)O)O	92133	https://pubchem.ncbi.nlm.nih.gov/compound/92133	C18324	https://www.genome.jp/entry/C18324	83179	http://www.chemspider.com/Chemical-Structure.83179.html
Delta-Hexachlorocyclohexane (delta-HCH) (aerobic) pathway	Delta-Hexachlorocyclohexane (delta-HCH)	Acetyl coenzyme A	72-89-9	C23H38N7O17P3S	809.6	CC(=O)SCCNC(=O)CCNC(=O)C(C(C)(C)COP(=O)(O)OP(=O)(O)OCC1C(C(C(O1)N2C=NC3=C(N=CN=C32)N)O)OP(=O)(O)O)O	444493	https://pubchem.ncbi.nlm.nih.gov/compound/444493	C00024	https://www.genome.jp/entry/C00024	21232084	http://www.chemspider.com/Chemical-Structure.21232084.html
Delta-Hexachlorocyclohexane (delta-HCH) (anaerobic) pathway	Delta-Hexachlorocyclohexane (delta-HCH)	Delta-Pentachlorocyclohexene (delta-PCCH)	1890-40-0	C6H5Cl5	254.4	C1=C(C(C(C(C1Cl)Cl)Cl)Cl)Cl	728	https://pubchem.ncbi.nlm.nih.gov/compound/728	n/a	n/a	708	http://www.chemspider.com/Chemical-Structure.708.html
Delta-Hexachlorocyclohexane (delta-HCH) (anaerobic) pathway	Delta-Hexachlorocyclohexane (delta-HCH)	1,2,3,4-Tetrachlorocyclohexene (TCCH)	n/a	C6H6Cl4	219.9	C1CC(=C(C(C1Cl)Cl)Cl)Cl	154231107	https://pubchem.ncbi.nlm.nih.gov/compound/154231107	C06989	n/a	14925	http://www.chemspider.com/Chemical-Structure.14925.html
Delta-Hexachlorocyclohexane (delta-HCH) (anaerobic) pathway	Delta-Hexachlorocyclohexane (delta-HCH)	1,2,3-Trichlorobenzene (1,2,3-TCB)	87-61-6	C6H3Cl3	181.4	C1=CC(=C(C(=C1)Cl)Cl)Cl	6895	https://pubchem.ncbi.nlm.nih.gov/compound/6895	C14408	https://www.genome.jp/entry/C14408	13864445	http://www.chemspider.com/Chemical-Structure.13864445.html
Delta-Hexachlorocyclohexane (delta-HCH) (anaerobic) pathway	Delta-Hexachlorocyclohexane (delta-HCH)	1,2-Dichlorobenzene (1,2-DCB)	95-50-1	C6H4Cl2	147	C1=CC=C(C(=C1)Cl)Cl	7239	https://pubchem.ncbi.nlm.nih.gov/compound/7239	C14328	https://www.genome.jp/entry/C14328	13837988	http://www.chemspider.com/Chemical-Structure.13837988.html
Delta-Hexachlorocyclohexane (delta-HCH) (anaerobic) pathway	Delta-Hexachlorocyclohexane (delta-HCH)	1,4-Dichlorobenzene (1,4-DCB)	106-46-7	C6H4Cl2	147	C1=CC(=CC=C1Cl)Cl	4685	https://pubchem.ncbi.nlm.nih.gov/compound/4685	C07092	https://www.genome.jp/entry/C07092	13866817	http://www.chemspider.com/Chemical-Structure.13866817.html
Delta-Hexachlorocyclohexane (delta-HCH) (anaerobic) pathway	Delta-Hexachlorocyclohexane (delta-HCH)	Chlorobenzene (CB)	108-90-7	C6H5Cl	112.55	C1=CC=C(C=C1)Cl	7964	https://pubchem.ncbi.nlm.nih.gov/compound/7964	C06990	https://www.genome.jp/entry/C06990	7676	http://www.chemspider.com/Chemical-Structure.7676.html
Delta-Hexachlorocyclohexane (delta-HCH) (anaerobic) pathway	Delta-Hexachlorocyclohexane (delta-HCH)	Benzene	71-43-2	C6H6	78.11	C1=CC=CC=C1	241	https://pubchem.ncbi.nlm.nih.gov/compound/241	n/a	n/a	236	http://www.chemspider.com/Chemical-Structure.236.html
Mirex pathway	Mirex (Dechlorane)	8-Hydromirex (1,1a,2,2,3,3a,4,5,5,5a,5b-Undecachlorooctahydro-1,3,4-metheno-1H-cyclobuta[cd]pentalene)	39801-14-4	C10HCl11	511.1	C12C3(C4(C5(C3(C(C1(C5(C2(C4(Cl)Cl)Cl)Cl)Cl)(Cl)Cl)Cl)Cl)Cl)Cl	91632	https://pubchem.ncbi.nlm.nih.gov/compound/91632	n/a	n/a	82737	http://www.chemspider.com/Chemical-Structure.82737.html
Mirex pathway	Mirex (Dechlorane)	9-Hydromirex (1,1a,2,2,3a,4,5,5,5a,5b,6-Undecachlorooctahydro-1,3,4-metheno-1H-cyclobuta(cd)pentalene)	39801-13-3	C10HCl11	511.1	C12C3(C4(C1(C5(C(C2(Cl)Cl)(C3(C5(C4(Cl)Cl)Cl)Cl)Cl)Cl)Cl)Cl)Cl	76871799	https://pubchem.ncbi.nlm.nih.gov/compound/76871799	n/a	n/a	n/a	n/a
Mirex pathway	Mirex (Dechlorane)	10-Hydromirex (1,3,4-Metheno-1H-cyclobuta(cd)pentalene, 1,1a,2,2,3,3a,4,5,5a,5b,6-undecachlorooctahydro-)	845-66-9	C10HCl11	511.1	C12C3(C4(C5(C3(C(C1(C5(C2(C4(Cl)Cl)Cl)Cl)Cl)(Cl)Cl)Cl)Cl)Cl)Cl	92043646	https://pubchem.ncbi.nlm.nih.gov/compound/92043646	n/a	n/a	82737	http://www.chemspider.com/Chemical-Structure.82737.html
Toxaphene pathway	Toxaphene	2,2,5,5,8,9,9,10,10-nonachlorobornane (B9-1025)	154159-06-5	C10H9Cl9	448.2	C1C2C(CC(C1(Cl)Cl)(C2(CCl)C(Cl)Cl)C(Cl)Cl)(Cl)Cl	101689439	https://pubchem.ncbi.nlm.nih.gov/compound/101689439	n/a	n/a	10440992	http://www.chemspider.com/Chemical-Structure.10440992.html
Toxaphene pathway	Toxaphene	2-endo, 3-exo, 5-endo, 6-exo, 8,8,9,10,10-nonochlorobornane (B9-1679)	n/a	C10H9Cl9	448.2	C1C2C(CC(C1(Cl)Cl)(C2(CCl)C(Cl)Cl)C(Cl)Cl)(Cl)Cl	101689440	https://pubchem.ncbi.nlm.nih.gov/compound/101689440	n/a	n/a	10440992	http://www.chemspider.com/Chemical-Structure.10440992.html
Toxaphene pathway	Toxaphene	2,2,5-endo,6-exo,8,8,9,10-Octachlorobornane (B-806)	101053-41-2	C10H10Cl8	413.8	C1C2C(C(C(C1(Cl)Cl)(C2(CCl)C(Cl)Cl)CCl)Cl)Cl	58167	https://pubchem.ncbi.nlm.nih.gov/compound/58167	n/a	n/a	52399	http://www.chemspider.com/Chemical-Structure.52399.html
Toxaphene pathway	Toxaphene	2,2,5-endo,6-exo,8,8,9,10-Octachlorobornane (B-809)	n/a	n/a	n/a	n/a	n/a	n/a	n/a	n/a	n/a	n/a
Toxaphene pathway	Toxaphene	2-endo, 3-exo, 5-endo, 6-exo, 8,8,9,10-octachlorobornane (B8-1412)	n/a	C10H10Cl8	413.8	C(C1(C2C(C(C1(C(C2Cl)Cl)C(Cl)Cl)Cl)Cl)CCl)Cl	14970457	https://pubchem.ncbi.nlm.nih.gov/compound/14970457	n/a	n/a	10440408	http://www.chemspider.com/Chemical-Structure.10440408.html
Toxaphene pathway	Toxaphene	2-endo, 3-exo, 5-endo, 6-exo, 8,9,10,10-octachlorobornane (B8-1414)	n/a	C10H10Cl8	413.8	C(C1(C2C(C(C1(C(C2Cl)Cl)C(Cl)Cl)Cl)Cl)CCl)Cl	14970457	https://pubchem.ncbi.nlm.nih.gov/compound/14970457	n/a	n/a	10440408	http://www.chemspider.com/Chemical-Structure.10440408.html
Toxaphene pathway	Toxaphene	2,2,5-endo,6-exo,8,9,10-Heptachlorobornane (B7-515)	n/a	C10H11Cl7	379.4	C1C2C(C(C(C1(Cl)Cl)(C2(CCl)CCl)CCl)Cl)Cl	40126	https://pubchem.ncbi.nlm.nih.gov/compound/40126	n/a	n/a	36670	http://www.chemspider.com/Chemical-Structure.36670.html
Toxaphene pathway	Toxaphene	2-exo, 3-endo, 5-exo, 9,9,10,10-heptachlorobornane (B7-1453)	n/a	C10H11Cl7	379.4	CC1(C(Cl)Cl)[C@H]2[C@@H](Cl)C[C@]1(C(Cl)Cl)[C@@H](Cl)[C@@H]2Cl	n/a	n/a	n/a	n/a	n/a	n/a
Toxaphene pathway	Toxaphene	2-endo, 3-exo, 5-endo, 6-exo, 8,9,10-heptachlorobornane (B7-1001)	n/a	C10H11Cl7	379.4	ClCC1(CCl)C2[C@@H](Cl)[C@H](Cl)C1(CCl)[C@@H](Cl)[C@@H]2Cl	n/a	n/a	n/a	n/a	n/a	n/a
Toxaphene pathway	Toxaphene	2-exo,3-endo,6-exo,8,9,9,10-heptachlorobornane (B7-1473)	n/a	C10H11Cl7	379.4	ClC[C@@]12[C@@H](Cl)CC([C@H](Cl)[C@H]1Cl)C2(Cl)C(Cl)Cl	n/a	n/a	n/a	n/a	n/a	n/a
Toxaphene pathway	Toxaphene	2-exo, 3-endo,6-endo,8,9,9,10-hepatchlorobornane (B7-1461)	n/a	C10H11Cl7	379.4	ClC[C@@]12[C@@H](Cl)CC([C@H](Cl)[C@H]1Cl)C2(Cl)C(Cl)Cl	n/a	n/a	n/a	n/a	n/a	n/a
Toxaphene pathway	Toxaphene	2-exo, 3-endo,6-exo,8,8,9,10-heptachlorobornane (B7-1470)	n/a	C10H11Cl7	379.4	ClC[C@@]12[C@@H](Cl)CC([C@H](Cl)[C@H]1Cl)C2(Cl)C(Cl)Cl	n/a	n/a	n/a	n/a	n/a	n/a
Toxaphene pathway	Toxaphene	2-exo, 3-endo, 6-exo, 8,9,10-hexachlorobornane (B6-923)	n/a	C10H12Cl6	344.9	C1C2C(C(C(C1Cl)(C2(CCl)CCl)CCl)Cl)Cl	91751013	https://pubchem.ncbi.nlm.nih.gov/compound/91751013	n/a	n/a	24591764	http://www.chemspider.com/Chemical-Structure.24591764.html
Toxaphene pathway	Toxaphene	2-exo,3-endo,6-endo,8,9,10-hexachlorobornane (B6-913)	n/a	C10H12Cl6	344.9	C1C2C(C(C(C1Cl)(C2(CCl)CCl)CCl)Cl)Cl	n/a	n/a	n/a	n/a	n/a	n/a
Toxaphene pathway	Toxaphene	2-endo,3-exo,6-exo,8,9,10-hexachlorobornane (B6-627)	n/a	C10H12Cl6	344.9	C1C2C(C(C(C1Cl)(C2(CCl)CCl)CCl)Cl)Cl	n/a	n/a	n/a	n/a	n/a	n/a
Toxaphene pathway	Toxaphene	2-exo,3-endo,5-exo,8,9,10-hexachlorobornane (B6-903)	n/a	C10H12Cl6	344.9	C1C2C(C(C(C1Cl)(C2(CCl)CCl)CCl)Cl)Cl	n/a	n/a	n/a	n/a	n/a	n/a
Toxaphene pathway	Toxaphene	2,5-endo,6-exo,8,9,10-hexachloroborn-2-ene (unsaturated compound)	n/a	n/a	n/a	n/a	n/a	n/a	n/a	n/a	n/a	n/a
Toxaphene pathway	Toxaphene	2-exo,3-endo,8,9,10-Pentachlorobornane (B5-483)	n/a	n/a	n/a	ClCC1(CCl)C2CCC1(CCl)[C@H](Cl)[C@H]2Cl	n/a	n/a	n/a	n/a	n/a	n/a
Toxaphene pathway	Toxaphene	2-exo,3-endo,5-exo,9,10-Pentachlorobornane (B5-465)	n/a	n/a	n/a	n/a	n/a	n/a	n/a	n/a	n/a	n/a
N-ethyl perfluorooctane sulfonamidoethanol (precusor PFOS) pathway	N-ethyl perfluorooctane sulfonamidoethanol (precusor PFOS)	N-ethyl perfluorooctane sulfonamidoethanol (EtFOSE)	1691-99-2	C12H10F17NO3S	593.16	CCN(CCO)S(=O)(=O)C(C(C(C(C(C(C(C(F)(F)F)(F)F)(F)F)(F)F)(F)F)(F)F)(F)F)(F)F	139895310	https://pubchem.ncbi.nlm.nih.gov/compound/139895310	n/a	n/a	66919	http://www.chemspider.com/Chemical-Structure.66919.html
N-ethyl perfluorooctane sulfonamidoethanol (precusor PFOS) pathway	N-ethyl perfluorooctane sulfonamidoethanol (precusor PFOS)	N-ethyl perfluorooctane sulfonamidoethanol aldehyde (EtFOSE aldehyde)	n/a	n/a	n/a	CCN(CC=O)S(=O)(=O)C(F)(F)C(F)(F)C(F)(F)C(F)(F)C(F)(F)C(F)(F)C(F)(F)C(F)(F)F	n/a	n/a	n/a	n/a	n/a	n/a
N-ethyl perfluorooctane sulfonamidoethanol (precusor PFOS) pathway	N-ethyl perfluorooctane sulfonamidoethanol (precusor PFOS)	N-ethyl perfluorooctane sulfonamidoacetic acid (EtFOSAA)	2991-50-6	C12H8F17NO4S	585.24	CCN(CC(=O)O)S(=O)(=O)C(C(C(C(C(C(C(C(F)(F)F)(F)F)(F)F)(F)F)(F)F)(F)F)(F)F)(F)F	18134	https://pubchem.ncbi.nlm.nih.gov/compound/18134	n/a	n/a	17128	http://www.chemspider.com/Chemical-Structure.17128.html
N-ethyl perfluorooctane sulfonamidoethanol (precusor PFOS) pathway	N-ethyl perfluorooctane sulfonamidoethanol (precusor PFOS)	N-ethyl perfluorooctane sulfonamide (EtFOSA)	4151-50-2	C10H6F17NO2S	527.2	CCNS(=O)(=O)C(C(C(C(C(C(C(C(F)(F)F)(F)F)(F)F)(F)F)(F)F)(F)F)(F)F)(F)F	77797	https://pubchem.ncbi.nlm.nih.gov/compound/77797	n/a	n/a	70194	http://www.chemspider.com/Chemical-Structure.70194.html
N-ethyl perfluorooctane sulfonamidoethanol (precusor PFOS) pathway	N-ethyl perfluorooctane sulfonamidoethanol (precusor PFOS)	N-ethyl perfluorooctane sulfonamide alcohol (EtFOSA alcohol)	10116-92-4	C10H6F17NO3S	543.2	C(CO)NS(=O)(=O)C(C(C(C(C(C(C(C(F)(F)F)(F)F)(F)F)(F)F)(F)F)(F)F)(F)F)(F)F	14496522	https://pubchem.ncbi.nlm.nih.gov/compound/14496522	n/a	n/a	n/a	n/a
N-ethyl perfluorooctane sulfonamidoethanol (precusor PFOS) pathway	N-ethyl perfluorooctane sulfonamidoethanol (precusor PFOS)	N-ethyl perfluorooctane sulfonamide aldehyde (EtFOSA aldehyde)	n/a	C10H4F17NO3S	541.18	C(C=O)NS(=O)(=O)C(C(C(C(C(C(C(C(F)(F)F)(F)F)(F)F)(F)F)(F)F)(F)F)(F)F)(F)F	101895126	https://pubchem.ncbi.nlm.nih.gov/compound/101895126	n/a	n/a	n/a	n/a
N-ethyl perfluorooctane sulfonamidoethanol (precusor PFOS) pathway	N-ethyl perfluorooctane sulfonamidoethanol (precusor PFOS)	Perfluorooctane sulfonamide acetic acid (FOSAA)	2806-24-8	C10H4F17NO4S	557.18	C(C(=O)O)NS(=O)(=O)C(C(C(C(C(C(C(C(F)(F)F)(F)F)(F)F)(F)F)(F)F)(F)F)(F)F)(F)F	10507011	https://pubchem.ncbi.nlm.nih.gov/compound/10507011	n/a	n/a	8682412	http://www.chemspider.com/Chemical-Structure.8682412.html
N-ethyl perfluorooctane sulfonamidoethanol (precusor PFOS) pathway	N-ethyl perfluorooctane sulfonamidoethanol (precusor PFOS)	Perfluorooctane sulfonamide (FOSA)	754-91-6	C8F17SO2NH2	499.15	C(C(C(C(C(F)(F)S(=O)(=O)N)(F)F)(F)F)(F)F)(C(C(C(F)(F)F)(F)F)(F)F)(F)F	69785	https://pubchem.ncbi.nlm.nih.gov/compound/69785	n/a	n/a	62984	http://www.chemspider.com/Chemical-Structure.62984.html
N-ethyl perfluorooctane sulfonamidoethanol (precusor PFOS) pathway	N-ethyl perfluorooctane sulfonamidoethanol (precusor PFOS)	Perfluorooctane sulfinic acid (PFOSI)	n/a	C8F17O2S	483.12	C(C(C(C(C(F)(F)S(=O)[O-])(F)F)(F)F)(F)F)(C(C(C(F)(F)F)(F)F)(F)F)(F)F	13100041	https://pubchem.ncbi.nlm.nih.gov/compound/13100041	n/a	n/a	24773414	http://www.chemspider.com/Chemical-Structure.24773414.html
N-ethyl perfluorooctane sulfonamidoethanol (precusor PFOS) pathway	N-ethyl perfluorooctane sulfonamidoethanol (precusor PFOS)	Perfluorooctane sulfonic acid (PFOS)	1763-23-1	C8F17SO3H	500.13	C(C(C(C(C(F)(F)S(=O)(=O)O)(F)F)(F)F)(F)F)(C(C(C(F)(F)F)(F)F)(F)F)(F)F	74483	https://pubchem.ncbi.nlm.nih.gov/compound/74483	n/a	n/a	67068	http://www.chemspider.com/Chemical-Structure.67068.html
N-ethyl perfluorooctane sulfonamidoethanol (precusor PFOS) pathway	N-ethyl perfluorooctane sulfonamidoethanol (precusor PFOS)	Perfluorooctanoic acid (PFOA)	335-67-1	C8HF15O2	414.07	C(=O)(C(C(C(C(C(C(C(F)(F)F)(F)F)(F)F)(F)F)(F)F)(F)F)(F)F)O	9554	https://pubchem.ncbi.nlm.nih.gov/compound/9554	n/a	n/a	9180	http://www.chemspider.com/Chemical-Structure.9180.html
N-ethyl perfluorooctane sulfonamidoethanol (precusor PFOS) pathway	N-ethyl perfluorooctane sulfonamidoethanol (precusor PFOS)	Perfluorobutane sulfonate (PFBS)	n/a	C4H3F9O3S2	334.2	C(C(C(F)(F)S(=O)(=O)[O-])(F)F)(C(F)(F)F)(F)F.[SH3+]	22483813	https://pubchem.ncbi.nlm.nih.gov/compound/22483813	n/a	n/a	n/a	n/a
N-ethyl perfluorooctane sulfonamidoethanol (precusor PFOS) pathway	N-ethyl perfluorooctane sulfonamidoethanol (precusor PFOS)	Perfluorobutanoic acid (HFBA)	375-22-4	C3F7COOH	214.04	C(=O)(C(C(C(F)(F)F)(F)F)(F)F)O	9777	https://pubchem.ncbi.nlm.nih.gov/compound/9777	n/a	n/a	9394	http://www.chemspider.com/Chemical-Structure.9394.html
N-ethyl perfluorooctane sulfonamidoethanol (precusor PFOS) pathway	N-ethyl perfluorooctane sulfonamidoethanol (precusor PFOS)	Perfluorohexane sulfonate (PFHxS)	3871-99-6	C6F13KO3S	438.21	C(C(C(C(F)(F)S(=O)(=O)[O-])(F)F)(F)F)(C(C(F)(F)F)(F)F)(F)F.[K+]	23678874	https://pubchem.ncbi.nlm.nih.gov/compound/23678874	n/a	n/a	69886	http://www.chemspider.com/Chemical-Structure.69886.html
N-ethyl perfluorooctane sulfonamidoethanol (precusor PFOS) pathway	N-ethyl perfluorooctane sulfonamidoethanol (precusor PFOS)	monofluorinated fatty acids (C18H28O5F)	n/a	C18H28O5F	343.2	O=C(O)CCCC(=O)/C=C/CC(O)C(O)C/C=C/CCCCCF	n/a	n/a	n/a	n/a	n/a	n/a
Octachlorodecane-a model Short Chain Chlorinated Paraffins (SCCPs) pathway	Octachlorodecane-a model Short Chain Chlorinated Paraffins (SCCPs)	Octachlorotridecanes	865306-24-7	C13H20Cl8	459.9	C(CCCC(CC(Cl)(Cl)Cl)Cl)CCCC(CC(Cl)(Cl)Cl)Cl	53427658	https://pubchem.ncbi.nlm.nih.gov/compound/53427658	n/a	n/a	n/a	n/a
Octachlorodecane-a model Short Chain Chlorinated Paraffins (SCCPs) pathway	Octachlorodecane-a model Short Chain Chlorinated Paraffins (SCCPs)	Heptachlorotridecenes	n/a	C13H19Cl7	425.5	CCCCCCCCCCC(C(C(Cl)(Cl)Cl)(Cl)Cl)(Cl)Cl	155387826	https://pubchem.ncbi.nlm.nih.gov/compound/155387826	n/a	n/a	57583472	http://www.chemspider.com/Chemical-Structure.57583472.html
Octachlorodecane-a model Short Chain Chlorinated Paraffins (SCCPs) pathway	Octachlorodecane-a model Short Chain Chlorinated Paraffins (SCCPs)	Hexachlorotridecadienes	n/a	C13H18Cl6	n/a	n/a	n/a	n/a	n/a	n/a	n/a	n/a
Octachlorodecane-a model Short Chain Chlorinated Paraffins (SCCPs) pathway	Octachlorodecane-a model Short Chain Chlorinated Paraffins (SCCPs)	Heptachlorotridecanols	n/a	C13H21Cl7O	n/a	n/a	n/a	n/a	n/a	n/a	n/a	n/a
Octachlorodecane-a model Short Chain Chlorinated Paraffins (SCCPs) pathway	Octachlorodecane-a model Short Chain Chlorinated Paraffins (SCCPs)	Hexachlorotridecanols	n/a	C13H20Cl6O	n/a	n/a	n/a	n/a	n/a	n/a	n/a	n/a
Octachlorodecane-a model Short Chain Chlorinated Paraffins (SCCPs) pathway	Octachlorodecane-a model Short Chain Chlorinated Paraffins (SCCPs)	Pentachlorotridecanols	n/a	C13H19Cl5O	n/a	n/a	n/a	n/a	n/a	n/a	n/a	n/a
Octachlorodecane-a model Short Chain Chlorinated Paraffins (SCCPs) pathway	Octachlorodecane-a model Short Chain Chlorinated Paraffins (SCCPs)	Hexachlorotridecandiols	n/a	C13H22Cl6O2	n/a	n/a	n/a	n/a	n/a	n/a	n/a	n/a
Octachlorodecane-a model Short Chain Chlorinated Paraffins (SCCPs) pathway	Octachlorodecane-a model Short Chain Chlorinated Paraffins (SCCPs)	Pentachlorotridecandiols	n/a	C13H22Cl5O2	n/a	n/a	n/a	n/a	n/a	n/a	n/a	n/a
Octachlorodecane-a model Short Chain Chlorinated Paraffins (SCCPs) pathway	Octachlorodecane-a model Short Chain Chlorinated Paraffins (SCCPs)	Tetrachlorotridecandiols	n/a	C13H20Cl4O2	n/a	n/a	n/a	n/a	n/a	n/a	n/a	n/a
PCB aerobic degradation pathway	Polychlorinated biphenyls (PCBs)	Chlorobiphenyl	2051-60-7	C12H9Cl	188.65	C1=CC=C(C=C1)C2=CC=CC=C2Cl	249266	https://pubchem.ncbi.nlm.nih.gov/compound/249266	C06584	https://www.genome.jp/entry/C06584	218253	http://www.chemspider.com/Chemical-Structure.218253.html
PCB aerobic degradation pathway	Polychlorinated biphenyls (PCBs)	cis-2,3-dihydro-2,3-dihydroxychlorobiphenyl	66008-24-0	C12H12O2	188.22	C1=CC=C(C=C1)C2=CC=CC(C2O)O	5459789	https://pubchem.ncbi.nlm.nih.gov/compound/5459789	n/a	n/a	389894	http://www.chemspider.com/Chemical-Structure.389894.html
PCB aerobic degradation pathway	Polychlorinated biphenyls (PCBs)	2,3-dihydroxychlorobiphenyl	1133-63-7	C12H10O2	186.21	C1=CC=C(C=C1)C2=C(C(=CC=C2)O)O	254	https://pubchem.ncbi.nlm.nih.gov/compound/254	n/a	n/a	249	http://www.chemspider.com/Chemical-Structure.249.html
PCB aerobic degradation pathway	Polychlorinated biphenyls (PCBs)	2-hydroxy-6-oxo-6-phenylhexa-2,4-chlorodienoic acid (HOPDA)	n/a	C12H10O4	218.2	C1=CC=C(C=C1)C(=CC=CC(=O)C(=O)O)O	570	https://pubchem.ncbi.nlm.nih.gov/compound/570	n/a	n/a	553	http://www.chemspider.com/Chemical-Structure.553.html
PCB aerobic degradation pathway	Polychlorinated biphenyls (PCBs)	2-hydroxypenta-2,4-dienoic acid	n/a	C5H6O3	114.1	C=CC=C(C(=O)O)O	128038	https://pubchem.ncbi.nlm.nih.gov/compound/128038	n/a	n/a	113538	http://www.chemspider.com/Chemical-Structure.113538.html
PCB aerobic degradation pathway	Polychlorinated biphenyls (PCBs)	Chlorobenzoic acid	65-85-0	C7H6O2	122.12	C1=CC=C(C=C1)C(=O)O	243	https://pubchem.ncbi.nlm.nih.gov/compound/243	C02357	https://www.genome.jp/entry/C02357	238	http://www.chemspider.com/Chemical-Structure.238.html
PCB aerobic degradation pathway	Polychlorinated biphenyls (PCBs)	4-hydroxy-2-oxovalerate	3318-73-8	C5H8O4	132.11	CC(CC(=O)C(=O)O)O	124	https://pubchem.ncbi.nlm.nih.gov/compound/124	n/a	n/a	121	http://www.chemspider.com/Chemical-Structure.121.html
PCB aerobic degradation pathway	Polychlorinated biphenyls (PCBs)	Benzoate	766-76-7	C7H5O2	121.11	C1=CC=C(C=C1)C(=O)[O-]	242	https://pubchem.ncbi.nlm.nih.gov/compound/242	C00180	https://www.genome.jp/entry/C00180	237	http://www.chemspider.com/Chemical-Structure.237.html
PCB aerobic degradation pathway	Polychlorinated biphenyls (PCBs)	Acetaldehyde	75-07-0	C2H4O	44.05	CC=O	177	https://pubchem.ncbi.nlm.nih.gov/compound/177	C00084	https://www.genome.jp/entry/C00084	172	http://www.chemspider.com/Chemical-Structure.172.html
PCB aerobic degradation pathway	Polychlorinated biphenyls (PCBs)	cis-1,6-dihydroxy-2,4-cyclohexadiene-1-carboxylate	n/a	C8H10O2	138.16	COC(=O)C1CC=CC=C1	556312	https://pubchem.ncbi.nlm.nih.gov/compound/556312	n/a	n/a	483640	http://www.chemspider.com/Chemical-Structure.483640.html
PCB aerobic degradation pathway	Polychlorinated biphenyls (PCBs)	Pyruvate	57-60-3	C3H3O3	87.05	CC(=O)C(=O)[O-]	107735	https://pubchem.ncbi.nlm.nih.gov/compound/107735	C00022	https://www.genome.jp/entry/C00022	96901	http://www.chemspider.com/Chemical-Structure.96901.html
PCB aerobic degradation pathway	Polychlorinated biphenyls (PCBs)	2-Hydroxymuconic semialdehyde	3270-98-2	C6H6O4	142.11	C(=CC(=O)C(=O)O)C=CO	5280366	https://pubchem.ncbi.nlm.nih.gov/compound/5280366	C00682	https://www.genome.jp/entry/C00682	17600	http://www.chemspider.com/Chemical-Structure.17600.html
PCB aerobic degradation pathway	Polychlorinated biphenyls (PCBs)	Acetyl-CoA	72-89-9	C23H38N7O17P3S	809.6	CC(=O)SCCNC(=O)CCNC(=O)C(C(C)(C)COP(=O)(O)OP(=O)(O)OCC1C(C(C(O1)N2C=NC3=C(N=CN=C32)N)O)OP(=O)(O)O)O	444493	https://pubchem.ncbi.nlm.nih.gov/compound/444493	C00024	https://www.genome.jp/entry/C00024	21232084	http://www.chemspider.com/Chemical-Structure.21232084.html
PCB aerobic degradation pathway	Polychlorinated biphenyls (PCBs)	Catechol	120-80-9	C6H6O2	110.11	C1=CC=C(C(=C1)O)O	289	https://pubchem.ncbi.nlm.nih.gov/compound/289	C00090	https://www.genome.jp/entry/C00090	13837760	http://www.chemspider.com/Chemical-Structure.13837760.html
PCB anaerobic reductive dechlorination pathway	Polychlorinated biphenyls (PCBs)	2,3,4,5,6-Pentachlorobiphenyl (PCB 116)	18259-05-7	C12H5Cl5	326.4	C1=CC=C(C=C1)C2=C(C(=C(C(=C2Cl)Cl)Cl)Cl)Cl	17348	https://pubchem.ncbi.nlm.nih.gov/compound/17348	C14366	https://www.genome.jp/entry/C14366	16415	http://www.chemspider.com/Chemical-Structure.16415.html
PCB anaerobic reductive dechlorination pathway	Polychlorinated biphenyls (PCBs)	2,3,5,6-Tetrachlorobiphenyl (PCB 65)	54230-22-7	C12H6Cl4	292	C1=CC=C(C=C1)C2=C(C(=C(C=C2Cl)Cl)Cl)Cl	63105	https://pubchem.ncbi.nlm.nih.gov/compound/63105	C14363	https://www.genome.jp/entry/C14363	56790	http://www.chemspider.com/Chemical-Structure.56790.html
PCB anaerobic reductive dechlorination pathway	Polychlorinated biphenyls (PCBs)	2,3,4,6-Tetrachlorobiphenyl (PCB 62)	33284-54-7	C12H6Cl4	292	C1=CC=C(C=C1)C2=C(C(=CC(=C2Cl)Cl)Cl)Cl	36402	https://pubchem.ncbi.nlm.nih.gov/compound/36402	n/a	n/a	33458	http://www.chemspider.com/Chemical-Structure.33458.html
PCB anaerobic reductive dechlorination pathway	Polychlorinated biphenyls (PCBs)	2,4,6-Trichlorobiphenyl (PCB 30)	35693-92-6	C12H7Cl3	257.5	C1=CC=C(C=C1)C2=C(C=C(C=C2Cl)Cl)Cl	37247	https://pubchem.ncbi.nlm.nih.gov/compound/37247	n/a	n/a	34188	http://www.chemspider.com/Chemical-Structure.34188.html
PCB anaerobic reductive dechlorination pathway	Polychlorinated biphenyls (PCBs)	2,3,6-Trichlorobiphenyl (PCB 24)	55702-45-9	C12H7Cl3	257.5	C1=CC=C(C=C1)C2=C(C=CC(=C2Cl)Cl)Cl	41540	https://pubchem.ncbi.nlm.nih.gov/compound/41540	C14359	https://www.genome.jp/entry/C14359	37904	http://www.chemspider.com/Chemical-Structure.37904.html
PCB anaerobic reductive dechlorination pathway	Polychlorinated biphenyls (PCBs)	2,6-Dichlorobiphenyl (PCB 10)	33146-45-1	C12H8Cl2	223.09	C1=CC=C(C=C1)C2=C(C=CC=C2Cl)Cl	36342	https://pubchem.ncbi.nlm.nih.gov/compound/36342	C14355	https://www.genome.jp/entry/C14355	33421	http://www.chemspider.com/Chemical-Structure.33421.html
PCB anaerobic reductive dechlorination pathway	Polychlorinated biphenyls (PCBs)	2,4-Dichlorobiphenyl (PCB 7)	33284-50-3	C12H8Cl2	223.09	C1=CC=C(C=C1)C2=C(C=C(C=C2)Cl)Cl	36399	https://pubchem.ncbi.nlm.nih.gov/compound/36399	n/a	n/a	33455	http://www.chemspider.com/Chemical-Structure.33455.html
PCB anaerobic reductive dechlorination pathway	Polychlorinated biphenyls (PCBs)	4-Dichlorobiphenyl (PCB 3)	2051-62-9	C12H9Cl	188.65	C1=CC=C(C=C1)C2=CC=C(C=C2)Cl	16323	https://pubchem.ncbi.nlm.nih.gov/compound/16323	C06584	https://www.genome.jp/entry/C06584	15489	http://www.chemspider.com/Chemical-Structure.15489.html
PCB anaerobic reductive dechlorination pathway	Polychlorinated biphenyls (PCBs)	2-Dichlorobiphenyl (PCB 1)	2051-60-7	C12H9Cl	188.65	C1=CC=C(C=C1)C2=CC=CC=C2Cl	249266	https://pubchem.ncbi.nlm.nih.gov/compound/249266	C14353	https://www.genome.jp/entry/C14353	218253	http://www.chemspider.com/Chemical-Structure.218253.html

## Sheet: POP biodegradation genes
	Summary of POP biodegradation gene sequences for selected gene families in mibPOPdb.
	POP Compound degraded	Gene (sub) families	Annotations	Number of entries recorded in mibPOPdb
	Alpha hexachlorocyclohexane	LinA	Gamma-hexachlorocyclohexane dehydrochlorinase	53
		LinB	1,3,4,6-tetrachloro-1,4-cyclohexadiene hydrolase	23
		LinC	2,5-dichloro-2,5-cyclohexadiene-1,4-diol dehydrogenase	38
		LinD	2,5-dichlorohydroquinone reductive dechlorinase	18
		LinE	Hydroxyquinol 1,2-dioxygenase	18
		LinF	Maleylacetate reductase	15
		LinG	3-oxoadipate CoA-transferase subunit A	7
		LinH	3-oxoadipate CoA-succinyltransferase beta subunit	5
		LinJ	acetyl-CoA acetyltransferase	32
	Beta hexachlorocyclohexane	LinA	Gamma-hexachlorocyclohexane dehydrochlorinase	51
		LinB	1,3,4,6-tetrachloro-1,4-cyclohexadiene hydrolase	28
		LinC	2,5-dichloro-2,5-cyclohexadiene-1,4-diol dehydrogenase	34
		LinD	2,5-dichlorohydroquinone reductive dechlorinase	12
		LinE	Chlorohydroquinone/hydroquinone 1,2-dioxygenase	14
		LinF	Maleylacetate reductase	12
		LinG	3-oxoadipate CoA-transferase alpha subunit	6
		LinH	3-oxoadipate CoA-succinyltransferase beta subunit	5
		LinJ	acetyl-CoA acetyltransferase	13
	Decabromodiphenyl ether (commercial mixture, c-decaBDE)	Pbr	reductive dehalogenase	3
		RhdA	reductive dehalogenase	25
		Hydrolase	Alpha/beta hydrolase	1
		Dioxygenase	Dioxygenase	1
	Dichlorodiphenyltrichloroethane (DDT)	dhl1	DDT-dehydrochlorinase	11
		rrat	ribonucleotide reductase activating transmembrane protein	2
		sds	DDMU reductase	4
		dcl	DDA decarboxylase	2
		hdl	OHCTT hydrolase	2
		rdh	Reductive dehalogenase	1
		dhc2	DDD dehydrochlorinase	1
		dhg	Putative haloalkane dehalogenase	1
		hdt	DDNU hydratase	2
		bhpA	biphenyl 2,3-dioxygenase subunit alpha	393
		bhpAc	Biphenyl 2,3-dioxygenase, ferredoxin component	19
		bhpAd	biphenyl 2,3-dioxygenase ferredoxin reductase component	6
		bhpB	cis-2,3-dihydrobiphenyl-2,3-diol dehydrogenase	177
		bhpC	Biphenyl-2,3-diol 1,2-dioxygenase	655
		bhpD	2-hydroxy-6-oxo-6-phenylhexa-2,4-dienoate hydrolase (HOPDA hydrolase)	365
	Endosulfan and its related isomers	Ese	Endosulfan sulfate monooxygenase	2
	Heptabromodiphenyl ether	PbrA	reductive dehalogenase	3
		RhdA	reductive dehalogenase	25
		Hydrolase	Alpha/beta hydrolase	1
		Dioxygenase	Dioxygenase	1
	Hexabromobiphenyl	PbrA	reductive dehalogenase	3
		RhdA	reductive dehalogenase	25
	Hexabromocyclododecane (HBCDD)	LinA	gamma-hexachlorocyclohexane dehydrochlorinase/ 2-haloalkanoic acid dehalogenase	2
		LinB	haloalkane dehalogenase/ alpha/beta hydrolase	38
		Cytochrome p450	cytochrome p450	7
		LigA	protocatechuate 4,5-dioxygenase subunit alpha	2
		gstA	glutathione S-transferase	12
	Hexabromodiphenyl ether	PbrA	reductive dehalogenase	3
		RhdA	reductive dehalogenase	25
		Hydrolase	Alpha/beta hydrolase	1
		Dioxygenase	Dioxygenase	1
	Hexachlorobenzene (HCB)	hcbA	Hexachlorobenzene oxidative dehalogenase	3
		hcbB	4-hydroxyphenylacetate 3-hydroxylase	3
		cbrA	chlorobenzene reductive dehalogenase	1
		pcpA	2,6-dichloro-p-hydroquinone 1,2-dioxygenase	1
		pcpB	pentachlorophenol-4-monooxygenase	27
		pcpC	tetrachloro-p-hydroquinone reductive dehalogenase	1
		pcpD	pentachlorophenol 4-monooxygenase reductase	2
		pcpE	chloromaleylacetate reductase	1
		RdhA	putative reductive dehalogenase	762
		RdhB	putative reductive dehalogenase membrane anchor protein	20
		CprA	putative reductive dehalogenase	31
		CprB	putative membrane anchor protein	3
		CprC	putative membrane bound regulatory protein	1
		CprD	GroEL-type chaperonin	1
		CprE	GroEL-type chaperonin	1
		CprZ	unknown	1
	Lindane	LinA	Gamma-hexachlorocyclohexane dehydrochlorinase	51
		LinB	1,3,4,6-tetrachloro-1,4-cyclohexadiene hydrolase	23
		LinC	2,5-dichloro-2,5-cyclohexadiene-1,4-diol dehydrogenase	34
		LinD	2,5-dichlorohydroquinone reductive dechlorinase	12
		LinE	Chlorohydroquinone/hydroquinone 1,2-dioxygenase	14
		LinF	Maleylacetate reductase	12
		LinG	3-oxoadipate CoA-transferase alpha subunit	6
		LinH	3-oxoadipate CoA-succinyltransferase beta subunit	5
		LinJ	acetyl-CoA acetyltransferase	13
	Pentabromodiphenyl ether	Pbr	reductive dehalogenase	3
		RhdA	reductive dehalogenase	69
		PceA	Tetrachloroethene reductive dehalogenase	4
	Pentachlorobenzene	RdhA	putative reductive dehalogenase	773
		RdhB	putative membrane anchoring protein	32
		HCB	Hexachlorobenzene oxidative dehalogenase	3
		CprA	putative CprA	24
		pceA	putative PceA	6
	Pentachlorophenol and its salts and esters	pcpA	2,6-dichloro-p-hydroquinone 1,2-dioxygenase	1
		pcpB	pentachlorophenol-4-monooxygenase	27
		pcpC	tetrachloro-p-hydroquinone reductive dehalogenase	1
		pcpD	pentachlorophenol 4-monooxygenase reductase	2
		pcpE	chloromaleylacetate reductase	1
		rdhA	putative reductive dehalogenase	762
		rdhB	putative reductive dehalogenase membrane anchor protein	20
		cprA	ortho-chlorophenol reductive dehalogenase	31
		cprB	membrane bound protein	3
		cprC	putative membrane bound regulatory protein	1
		cprD	GroEL-type chaperonin	1
		cprE	GroEL-type chaperonin	1
		cprK	putative transcription regulator	1
		cprZ	unknown	1
		hcbB	4-hydroxyphenylacetate 3-hydroxylase	3
	Perfluorooctane sulfonic acid, its salts and perfluorooctane sulfonyl fluoride	dehH1	Fluoroacetate dehalogenase	16
		benA	Benzoate dioxygenase - alpha subunit	4
		benB	Benzoate dioxygenase - beta subunit	4
		benC	Benzoate dioxygenase - ferredoxin reductase	4
		benD	Cis-diol dehydrogenase	4
		fcbA	4-chlorobenzoate CoA ligase	8
		fcbB	4-chlorobenzoyl CoA dehalogenase	8
		fcbC	4-chlorobenzoyl CoA thioesterase	7
	Perfluorooctanoic acid (PFOA), its salts and PFOA-related compounds	dehH1	Fluoroacetate dehalogenase	16
		benA	Benzoate dioxygenase - alpha subunit	4
		benB	Benzoate dioxygenase - beta subunit	4
		benC	Benzoate dioxygenase - ferredoxin reductase	4
		benD	Cis-diol dehydrogenase	4
		fcbA	4-chlorobenzoate CoA ligase	8
		fcbB	4-chlorobenzoyl CoA dehalogenase	8
		fcbC	4-chlorobenzoyl CoA thioesterase	7
	Polychlorinated dibenzofurans (PCDF)	bphC	2,3-dihydroxybiphenyl 1,2-dioxygenase	1
		bphD	HOPDA-hydrolase; 2-hydroxy-6-oxo-6-phenylhexa-2,4-dienoic acid hydrolase	1
		dbfA	dibenzofuran dioxygenase alpha subunit	6
		dbfB	dibenzofuran dioxygenase beta subunit	1
		dfdA	alpha subunit of dibenzofuran dioxygenase	23
		dfdB	2,2',3-trihydroxybiphenyl 1,2-dioxygenase	1
		dfdC	2-hydroxy-6-(2'-hydroxyphenyl)-6-oxohexa-2,4-dienoic acid hydrolase	2
		dxnA	dioxin dioxygenase, large subunit	2
		dxnB	hydrolase	2
		dxnD	2.4-dihydroxybenzoate monooxygenase	1
		dxnF	hydroxyquinol 1,2-dioxygenase	1
		dxnG	3-oxoadipate CoA-succinyl transferase alpha subunit	1
		dxnH	3-oxoadipate CoA-succinyl transferase beta subunit	1
		dxnI	acetyl CoA acetyltransferase	1
		fdx3	ferredoxin	1
		flnB	1,1a-dihydroxy-1-hydro-9-fluorenone dehydrogenase	2
		flnC	short-chain dehydrogenase/redutase	1
		flnD	extradiol dioxygenase large subunit	3
		flnE	meta cleavage compound hydrolase	2
		narA	terminal dioxygenase large subunit	2
		narB	cis-dihydrodiol dehydrogenase	1
		narC	hydratase-aldolase	1
	Polychlorinated dibenzo-p-dioxins (PCDD)	dbfA	dibenzofuran dioxygenase alpha subunit	3
		dbfB	extradiol dioxygenase	1
		dfdA	dioxygenase activity	4
		dxnA	dioxin dioxygenase, large subunit	2
		dxnB	hydrolase	2
		dxnD	2.4-dihydroxybenzoate monooxygenase	1
		dxnF	hydroxyquinol 1,2-dioxygenase	1
		dxnG	3-oxoadipate CoA-succinyl transferase alpha subunit	1
		dxnH	3-oxoadipate CoA-succinyl transferase beta subunit	1
		dxnI	acetyl CoA acetyltransferase	1
		fdx3	ferredoxin	1
		Cytochrome P450	cytochromes P450 PcCYP	7
	Polychlorinated naphthalenes	nahAa	naphthalene dioxygenase large subunit	16
		nahAb	naphthalene dioxygenase small subunit	15
		nahAc	naphthalene 1,2-dioxygenase large oxygenase subunit	11
		nahAd	naphthalene 1,2-dioxygenase small oxygenase subunit	8
		nahB	cis-naphthalene dihydrodiol dehydrogenase	15
		nahC	1,2-dihydroxynaphthalene dioxygenase	12
		nahD	2-hydroxychromene-2-carboxylate dehydrogenase	7
		nahE	trans-o-hydroxybenzylidenepyruvate hydratase-aldolase	7
		nahF	salicylaldehyde dehydrogenase	10
		nahG	salicylate-5-hydroxylase large oxygenase component	13
		nahH	salicylate-5-hydroxylase small oxygenase component	4
		nahI	2-hydroxymuconicsemialdehyde dehydrogenase	7
		nahJ	4-oxalocrotonate tautomerase	4
		nahK	2-oxo-3-hexenedioate decarboxylase	5
		nahL	2-oxopent-4-enoate hydratase	5
		nahM	4-hydroxy-2-oxovalerate aldolase	4
		nahN	2-hydroxymuconic semialdehyde hydrolase	3
		nahO	acetaldehyde dehydrogenase	4
	Polychlorinated biphenyls (PCB)	bphA	large subunit of biphenyl dioxygenase	183
		bphB	cis-2,3-dihydroxy-2,3-dihydrobiphenyl	13
		bphC	2,3-dihydroxbiphenyl dioxygenase	19
		bphD	2-hydroxy-6-oxo-6-phenylhexa-2,4-dienoic acid hydrolase	6
		bphE	2-hydroxypent-2,4-dienoate hydratase	5
		bphF	4-hydroxy-2-oxovalerate aldolase	3
		bphG	acetaldehyde dehydrogenase	3
		bphX	4-hydroxy-2-oxovalerate aldolase	4
		RDases	Reductive dehalogenase	66
		lcc1	Laccase	7
	Short-chain chlorinated paraffins (SCCPs)	LinA	Gamma hexachlorocyclohexane dehydrochlorinase 2	1
		LinB	Haloalkane dehalogenase	2
	Tetrabromodiphenyl ether	Pbr	reductive dehalogenase	3
		RhdA	reductive dehalogenase	69
		PceA	Tetrachloroethene reductive dehalogenase	4
	Total	184 genes		5 736
